# Supplementary material for: Indirect Selection on Flower Color in Silene littorea
Source: Front Plant Sci. 2020 Dec 23;11:588383. doi: 10.3389/fpls.2020.588383 (PMC7785944; doi:10.3389/fpls.2020.588383)
Supplement: Supplementary file 2 [file Table_1.xlsx]

## Sheet: Alternative models Barra
Supplementary Table S1. Alternative models evaluation performed before nested analyses for data from Barra population. Models were ordered by lowest AIC values. The best model is highlighted in bold.
Deleted paths	Included paths	Model name	N par	N total	Chi-Square	df	p-value	baseline.chisq	baseline.df	baseline.pvalue	cfi	tli	nnfi	rfi	nfi	pnfi	ifi	rni	logl	AIC	BIC	BIC2	rmsea	rmsea.ci.lower	rmsea.ci.upper	rmsea.pvalue	rmr	rmr_nomean	srmr	srmr_bentler	srmr_bentler_nomean	GFI	AGFI	ECVI
a5+b4	a1,a2,a3,a4,b1,b2,b3,c1,c2,c3,d1,e1,e2	m36	25	49	0.00255714	2	0.998722	105.661	15	1.11022e-15	1	1.16524	1.16524	0.999818	0.999976	0.13333	1.01927	1.02203	-277.299	604.598	651.894	573.443	0	0	0	0.998867	0.000461495	0.000523286	0.00128007	0.00128007	0.00145145	0.999963	0.999507	1.04172
b4+e2	a1,a2,a3,a4,a5,b1,b2,b3,c1,c2,c3,d1,e1	m90	25	49	0.0131095	2	0.993467	105.661	15	1.11022e-15	1	1.16437	1.16437	0.999069	0.999876	0.133317	1.01917	1.02192	-277.305	604.609	651.905	573.454	0	0	0	0.994203	0.000404938	0.000459134	0.00149216	0.00149216	0.00169132	0.999961	0.999477	1.04194
a5+e2	a1,a2,a3,a4,b1,b2,b3,b4,c1,c2,c3,d1,e1	m66	25	49	0.0151663	2	0.992446	105.661	15	1.11022e-15	1	1.1642	1.1642	0.998923	0.999856	0.133314	1.01915	1.02189	-277.306	604.611	651.907	573.456	0	0	0	0.993297	0.000553068	0.000627105	0.00186433	0.00186433	0.0021135	0.999961	0.999474	1.04198
a2+b4	a1,a3,a4,a5,b1,b2,b3,c1,c2,c3,d1,e1,e2	m23	25	49	0.13359	2	0.935387	105.661	15	1.11022e-15	1	1.1544	1.1544	0.990517	0.998736	0.133165	1.01801	1.02059	-277.366	604.732	652.028	573.577	0	0	0.0743222	0.942466	0.00417457	0.0047334	0.00786175	0.00786175	0.00890833	0.99996	0.999467	1.04445
a2+e2	a1,a3,a4,a5,b1,b2,b3,b4,c1,c2,c3,d1,e1	m60	25	49	0.14641	2	0.92941	105.661	15	1.11022e-15	1	1.15334	1.15334	0.989608	0.998614	0.133149	1.01788	1.02045	-277.373	604.745	652.041	573.59	0	0	0.0863336	0.937121	0.00418263	0.00474256	0.00797583	0.00797583	0.00903887	0.999958	0.999435	1.04472
a5+b1	a1,a2,a3,a4,b2,b3,b4,c1,c2,c3,d1,e1,e2	m33	25	49	0.164117	2	0.921218	105.661	15	1.11022e-15	1	1.15188	1.15188	0.988351	0.998447	0.133126	1.01771	1.02025	-277.382	604.763	652.059	573.608	0	0	0.099348	0.929787	0.00381747	0.00432709	0.00994735	0.00994735	0.0112215	0.999983	0.999775	1.04509
b1+e2	a1,a2,a3,a4,a5,b2,b3,b4,c1,c2,c3,d1,e1	m72	25	49	0.176583	2	0.915494	105.661	15	1.11022e-15	1	1.15084	1.15084	0.987466	0.998329	0.133111	1.01759	1.02011	-277.388	604.776	652.072	573.62	0	0	0.106904	0.924658	0.00377733	0.00428165	0.0099562	0.0099562	0.0112347	0.999981	0.999748	1.04535
a2+b1	a1,a3,a4,a5,b2,b3,b4,c1,c2,c3,d1,e1,e2	m20	25	49	0.224664	2	0.893747	105.661	15	1.11022e-15	1	1.14687	1.14687	0.984053	0.997874	0.13305	1.01713	1.01958	-277.413	604.825	652.121	573.669	0	0	0.128892	0.905138	0.00464666	0.00526757	0.0101965	0.0101965	0.0115051	0.999977	0.99969	1.04635
c3+e2	a1,a2,a3,a4,a5,b1,b2,b3,b4,c1,c2,d1,e1	m99	25	49	0.486939	2	0.783903	105.661	15	1.11022e-15	1	1.12517	1.12517	0.965436	0.995391	0.132719	1.0146	1.01669	-277.546	605.093	652.388	573.937	0	0	0.185458	0.80564	0.257959	0.292498	0.0264492	0.0264492	0.0299903	0.999908	0.998758	1.05181
b4+c3	a1,a2,a3,a4,a5,b1,b2,b3,c1,c2,d1,e1,e2	m87	25	49	0.492363	2	0.78178	105.661	15	1.11022e-15	1	1.12472	1.12472	0.965051	0.99534	0.132712	1.01454	1.01663	-277.549	605.098	652.394	573.943	0	0	0.186197	0.803702	0.269188	0.305231	0.0272593	0.0272593	0.0309091	0.999912	0.998806	1.05192
a5+c3	a1,a2,a3,a4,b1,b2,b3,b4,c1,c2,d1,e1,e7	m51	25	49	0.516145	2	0.772539	105.661	15	1.11022e-15	1	1.12275	1.12275	0.963363	0.995115	0.132682	1.01431	1.01637	-277.561	605.123	652.418	573.967	0	0	0.189336	0.795256	0.275393	0.312267	0.0276185	0.0276185	0.0313162	0.999905	0.998717	1.05242
a2+c3	a1,a3,a4,a5,b1,b2,b3,b4,c1,c2,d1,e1,e2	m42	25	49	0.608699	2	0.737603	105.661	15	1.11022e-15	1	1.1151	1.1151	0.956793	0.994239	0.132565	1.01342	1.01535	-277.609	605.217	652.513	574.062	0	0	0.200242	0.763216	0.258886	0.293549	0.0267638	0.0267638	0.0303461	0.999908	0.998754	1.05435
b1+c3	a1,a2,a3,a4,a5,b2,b3,b4,c1,c2,d1,e1,e2	m69	25	49	0.639995	2	0.726151	105.661	15	1.11022e-15	1	1.11251	1.11251	0.954572	0.993943	0.132526	1.01312	1.015	-277.625	605.249	652.545	574.093	0	0	0.203549	0.752675	0.259726	0.294501	0.0274074	0.0274074	0.0310582	0.999932	0.999079	1.055
a3+b4	a1,a2,a4,a5,b1,b2,b3,c1,c2,c3,d1,e1,e2	m27	25	49	1.63559	2	0.441404	105.661	15	1.11022e-15	1	1.03015	1.03015	0.883903	0.98452	0.131269	1.00352	1.00402	-278.133	606.266	653.561	575.11	0	0	0.269431	0.483215	0.00136061	0.00154237	0.0163673	0.0163673	0.0185553	0.999775	0.996965	1.07574
a3+e2	a1,a2,a4,a5,b1,b2,b3,b4,c1,c2,c3,d1,e1	m62	25	49	1.64916	2	0.438419	105.661	15	1.11022e-15	1	1.02902	1.02902	0.882939	0.984392	0.131252	1.00338	1.00387	-278.14	606.279	653.575	575.124	0	0	0.270078	0.480301	0.00146044	0.00165553	0.0164542	0.0164542	0.0186533	0.999773	0.996936	1.07602
a3+b1	a1,a2,a4,a5,b2,b3,b4,c1,c2,c3,d1,e1,e2	m24	25	49	1.82407	2	0.401706	105.661	15	1.11022e-15	1	1.01455	1.01455	0.870524	0.982737	0.131032	1.0017	1.00194	-278.229	606.458	653.753	575.302	0	0	0.278116	0.44426	0.00338012	0.00383159	0.019049	0.019049	0.02158	0.999799	0.997283	1.07967
a5+b3	a1,a2,a3,a4,b1,b2,b4,c1,c2,c3,d1,e1,e2	m35	25	49	1.83182	2	0.400151	105.661	15	1.11022e-15	1	1.01391	1.01391	0.869973	0.982663	0.131022	1.00162	1.00185	-278.233	606.466	653.761	575.31	0	0	0.27846	0.442725	0.0489271	0.0554775	0.0532456	0.0532456	0.0603255	0.999832	0.997735	1.07983
b3+e2	a1,a2,a3,a4,a5,b1,b2,b4,c1,c2,c3,d1,e1	m84	25	49	1.84896	2	0.396738	105.661	15	1.11022e-15	1	1.0125	1.0125	0.868757	0.982501	0.131	1.00146	1.00167	-278.242	606.483	653.779	575.328	0	0	0.279217	0.439354	0.0493684	0.0559779	0.0532751	0.0532751	0.0603607	0.99983	0.997707	1.08019
a2+b3	a1,a3,a4,a5,b1,b2,b4,c1,c2,c3,d1,e1,e2	m22	25	49	1.90516	2	0.385745	105.661	15	1.11022e-15	1	1.00785	1.00785	0.864768	0.981969	0.130929	1.00091	1.00105	-278.27	606.541	653.836	575.385	0	0	0.281669	0.428475	0.0459158	0.0520629	0.0535369	0.0535369	0.0606462	0.999825	0.997631	1.08136
b4+d1	a1,a2,a3,a4,a5,b1,b2,b3,c1,c2,c3,e1,e2	m88	26	49	0.000446192	1	0.983147	105.661	15	1.11022e-15	1	1.16538	1.16538	0.999937	0.999996	0.0666664	1.00955	1.01103	-277.298	606.596	655.784	574.194	0	0	0	0.984129	0.00018197	0.000206333	0.000561009	0.000561009	0.000636083	0.999964	0.99902	1.08334
b4	a1,a2,a3,a4,a5,b1,b2,b3,c1,c2,c3,d1,e1,e2	m9	26	49	0.000446192	1	0.983147	105.661	15	1.11022e-15	1	1.16538	1.16538	0.999937	0.999996	0.0666664	1.00955	1.01103	-277.298	606.596	655.784	574.194	0	0	0	0.984129	0.000181971	0.000206335	0.000561009	0.000561009	0.000636083	0.999964	0.99902	1.08334
a1+b4	a2,a3,a4,a5,b1,b2,b3,c1,c2,c3,d1,e1,e2	m19	26	49	0.000446192	1	0.983147	105.661	15	1.11022e-15	1	1.16538	1.16538	0.999937	0.999996	0.0666664	1.00955	1.01103	-277.298	606.596	655.784	574.194	0	0	0	0.984129	0.000181971	0.000206335	0.000561009	0.000561009	0.000636083	0.999964	0.99902	1.08334
a5+d1	a1,a2,a3,a4,b1,b2,b3,b4,c1,c2,c3,e1,e2	m56	26	49	0.00249934	1	0.960128	105.661	15	1.11022e-15	1	1.16504	1.16504	0.999645	0.999976	0.0666651	1.00953	1.011	-277.299	606.598	655.786	574.196	0	0	0	0.962448	0.000430568	0.000488218	0.00131488	0.00131488	0.00149093	0.999964	0.999015	1.08339
a5	a1,a2,a3,a4,b1,b2,b3,b4,c1,c2,c3,d1,e1,e2	m5	26	49	0.00249934	1	0.960128	105.661	15	1.11022e-15	1	1.16504	1.16504	0.999645	0.999976	0.0666651	1.00953	1.011	-277.299	606.598	655.786	574.196	0	0	0	0.962448	0.000430574	0.000488225	0.00131488	0.00131488	0.00149093	0.999964	0.999015	1.08339
a1+e2	a2,a3,a4,a5,b1,b2,b3,b4,c1,c2,c3,d1,e1	m58	26	49	0.0126738	1	0.910365	105.661	15	1.11022e-15	1	1.16336	1.16336	0.998201	0.99988	0.0666587	1.00943	1.01089	-277.304	606.609	655.796	574.207	0	0	0.156284	0.915564	0.000387208	0.000439036	0.00148354	0.00148354	0.00168172	0.999961	0.998957	1.0836
e2	a1,a2,a3,a4,a5,b1,b2,b3,b4,c1,c2,c3,d1,e1	m15	26	49	0.0126738	1	0.910365	105.661	15	1.11022e-15	1	1.16336	1.16336	0.998201	0.99988	0.0666587	1.00943	1.01089	-277.304	606.609	655.796	574.207	0	0	0.156284	0.915564	0.000387207	0.000439035	0.00148353	0.00148353	0.00168172	0.999961	0.998957	1.0836
a2+d1	a1,a3,a4,a5,b1,b2,b3,b4,c1,c2,c3,e1,e2	m53	26	49	0.13306	1	0.71528	105.661	15	1.11022e-15	1	1.14344	1.14344	0.98111	0.998741	0.0665827	1.00828	1.00956	-277.366	606.732	655.919	574.33	0	0	0.275186	0.73116	0.00416804	0.004726	0.00783438	0.00783438	0.00887699	0.999961	0.998937	1.08611
a2	a1,a3,a4,a5,b1,b2,b3,b4,c1,c2,c3,d1,e1,e2		26	49	0.13306	1	0.71528	105.661	15	1.11022e-15	1	1.14344	1.14344	0.98111	0.998741	0.0665827	1.00828	1.00956	-277.366	606.732	655.919	574.33	0	0	0.275186	0.73116	0.00416804	0.004726	0.00783438	0.00783438	0.00887699	0.999961	0.998937	1.08611
a3+c3	a1,a2,a4,a5,b1,b2,b3,b4,c1,c2,d1,e1,e2	m45	25	49	2.10821	2	0.348505	105.661	15	1.11022e-15	0.998806	0.991049	0.991049	0.850355	0.980047	0.130673	0.998956	0.998806	-278.374	606.748	654.043	575.592	0.0335729	0	0.290156	0.391351	0.257337	0.291793	0.0301634	0.0301634	0.0341994	0.999722	0.996253	1.08559
a1+b1	a2,a3,a4,a5,b2,b3,b4,c1,c2,c3,d1,e1,e2	m16	26	49	0.161446	1	0.687829	105.661	15	1.11022e-15	1	1.13874	1.13874	0.97708	0.998472	0.0665648	1.00801	1.00925	-277.38	606.761	655.948	574.359	0	0	0.283672	0.705078	0.0037931	0.00429944	0.00984675	0.00984675	0.0111065	0.999984	0.999559	1.0867
b1+d1	a1,a2,a3,a4,a5,b2,b3,b4,c1,c2,c3,e1,e2	m70	26	49	0.161446	1	0.687829	105.661	15	1.11022e-15	1	1.13874	1.13874	0.97708	0.998472	0.0665648	1.00801	1.00925	-277.38	606.761	655.948	574.359	0	0	0.283672	0.705078	0.0037931	0.00429944	0.00984675	0.00984675	0.0111065	0.999984	0.999559	1.0867
b1	a1,a2,a3,a4,a5,b2,b3,b4,c1,c2,c3,d1,e1,e2	m6	26	49	0.161446	1	0.687829	105.661	15	1.11022e-15	1	1.13874	1.13874	0.97708	0.998472	0.0665648	1.00801	1.00925	-277.38	606.761	655.948	574.359	0	0	0.283672	0.705078	0.0037931	0.00429944	0.00984675	0.00984675	0.0111065	0.999984	0.999559	1.0867
a4+b4	a1,a2,a3,a5,b1,b2,b3,c1,c2,c3,d1,e1,e1	m32	25	49	2.29561	2	0.317333	105.661	15	1.11022e-15	0.996739	0.975545	0.975545	0.837053	0.978274	0.130436	0.997148	0.996739	-278.47	606.939	654.235	575.784	0.0554912	0	0.297539	0.359931	0.104031	0.11796	0.0521727	0.0521727	0.0591462	0.999669	0.995532	1.08949
a4+e2	a1,a2,a3,a5,b1,b2,b3,b4,c1,c2,c3,d1,e1	m64	25	49	2.30572	2	0.315732	105.661	15	1.11022e-15	0.996628	0.974709	0.974709	0.836335	0.978178	0.130424	0.997051	0.996628	-278.475	606.95	654.245	575.794	0.0564325	0	0.297926	0.358309	0.104175	0.118123	0.0521668	0.0521668	0.059139	0.999667	0.9955	1.0897
b3+c3	a1,a2,a3,a4,a5,b1,b2,b4,c1,c2,d1,e1,e2	m81	25	49	2.3128	2	0.314617	105.661	15	1.11022e-15	0.99655	0.974123	0.974123	0.835833	0.978111	0.130415	0.996982	0.99655	-278.478	606.957	654.252	575.801	0.0570819	0	0.298197	0.357178	0.262996	0.29821	0.0589601	0.0589601	0.0668118	0.999781	0.997043	1.08985
a1+c3	a2,a3,a4,a5,b1,b2,b3,b4,c1,c2,d1,e1,e2	m39	26	49	0.474405	1	0.490968	105.661	15	1.11022e-15	1	1.08696	1.08696	0.932652	0.99551	0.0663673	1.00502	1.0058	-277.54	607.08	656.267	574.678	0	0	0.335019	0.516332	0.258002	0.292547	0.0256135	0.0256135	0.0290429	0.999911	0.997586	1.09322
c3+d1	a1,a2,a3,a4,a5,b1,b2,b3,b4,c1,c2,e1,e2	m97	26	49	0.474405	1	0.490968	105.661	15	1.11022e-15	1	1.08696	1.08696	0.932652	0.99551	0.0663673	1.00502	1.0058	-277.54	607.08	656.267	574.678	0	0	0.335019	0.516332	0.258002	0.292547	0.0256135	0.0256135	0.0290429	0.999911	0.997586	1.09322
c3	a1,a2,a3,a4,a5,b1,b2,b3,b4,c1,c2,d1,e1,e2	m12	26	49	0.474405	1	0.490968	105.661	15	1.11022e-15	1	1.08696	1.08696	0.932652	0.99551	0.0663673	1.00502	1.0058	-277.54	607.08	656.267	574.678	0	0	0.335019	0.516332	0.258002	0.292547	0.0256135	0.0256135	0.0290429	0.999911	0.997586	1.09322
a4+b1	a1,a2,a4,a5,b1,b2,b3,c1,c2,c3,d1,e1,e2	m28	25	49	2.5564	2	0.278538	105.661	15	1.11022e-15	0.993863	0.953971	0.953971	0.818542	0.975806	0.130107	0.994632	0.993863	-278.603	607.206	654.501	576.05	0.0761304	0	0.307214	0.320336	0.0908757	0.103043	0.0540581	0.0540581	0.0612959	0.999709	0.996072	1.09493
a4+c3	a1,a2,a3,a5,b1,b2,b3,b4,c1,c2,d1,e1,e4	m48	25	49	2.76504	2	0.250945	105.661	15	1.11022e-15	0.991561	0.936711	0.936711	0.803732	0.973831	0.129844	0.99262	0.991561	-278.709	607.419	654.714	576.263	0.0892702	0	0.314528	0.291801	0.325717	0.369329	0.0591007	0.0591007	0.0670019	0.999615	0.994808	1.09927
d1+e2	a1,a2,a3,a4,a5,b1,b2,b3,b4,c1,c2,c3,e2	m101	26	49	1.08815	1	0.296881	105.661	15	1.11022e-15	0.999028	0.985415	0.985415	0.845522	0.989701	0.0659801	0.999158	0.999028	-277.853	607.707	656.894	575.305	0.0428544	0	0.387845	0.325316	0.0578095	0.0655498	0.0220061	0.0220061	0.0249523	0.999852	0.996014	1.106
a3+b3	a1,a2,a4,a5,b1,b2,b4,c1,c2,c3,d1,e1,e2	m26	25	49	3.54671	2	0.169762	105.661	15	1.11022e-15	0.98294	0.872047	0.872047	0.748247	0.966433	0.128858	0.985079	0.98294	-279.108	608.216	655.512	577.061	0.126931	0	0.339339	0.205622	0.0501328	0.0568448	0.0551281	0.0551281	0.0624713	0.999635	0.995069	1.11556
a3+d1	a1,a2,a4,a5,b1,b2,b3,b4,c1,c2,c3,e1,e2	m54	26	49	1.59669	1	0.206373	105.661	15	1.11022e-15	0.993418	0.901277	0.901277	0.773328	0.984889	0.0656592	0.994299	0.993418	-278.113	608.226	657.413	575.824	0.111494	0	0.419778	0.233219	0.0148208	0.0168052	0.024115	0.024115	0.02734	0.999805	0.994731	1.1166
a3	a1,a2,a4,a5,b1,b2,b3,b4,c1,c2,c3,d1,e1,e2	m3	26	49	1.6352	1	0.200986	105.661	15	1.11022e-15	0.992994	0.894905	0.894905	0.767861	0.984524	0.0656349	0.993931	0.992994	-278.133	608.265	657.452	575.863	0.115036	0	0.421967	0.227645	0.00134648	0.00152635	0.0163582	0.0163582	0.0185452	0.999775	0.993935	1.1174
a5+b2	a1,a2,a3,a4,b2,b3,b4,c1,c2,c3,d1,e1,e2	m34	25	49	3.71763	2	0.155857	105.661	15	1.11022e-15	0.981054	0.857907	0.857907	0.736115	0.964815	0.128642	0.98343	0.981054	-279.195	608.391	655.686	577.235	0.133761	0	0.344324	0.190452	0.00349885	0.00395746	0.0223174	0.0223174	0.0251516	0.999462	0.992736	1.11912
b2+e2	a1,a2,a3,a4,a5,b1,b3,b4,c1,c2,c3,d1,e1,	m78	25	49	3.73494	2	0.154514	105.661	15	1.11022e-15	0.980863	0.856475	0.856475	0.734886	0.964651	0.12862	0.983263	0.980863	-279.204	608.409	655.704	577.253	0.134433	0	0.344823	0.188979	0.00350774	0.0039676	0.0224163	0.0224163	0.0252648	0.999462	0.992737	1.11948
a4+b3	a1,a2,a3,a5,b1,b2,b4,c1,c2,c3,d1,e1,e2	m30	26	49	1.82922	1	0.176219	105.661	15	1.11022e-15	0.990854	0.862803	0.862803	0.740316	0.982688	0.0655125	0.992077	0.990854	-278.232	608.463	657.651	576.061	0.131436	0	0.432619	0.201858	0.0491642	0.0557465	0.0532255	0.0532255	0.0603025	0.999833	0.995479	1.12144
b3+d1	a1,a2,a3,a4,a5,b1,b2,b4,c1,c2,c3,e1,e2	m82	26	49	1.82922	1	0.176219	105.661	15	1.11022e-15	0.990854	0.862803	0.862803	0.740316	0.982688	0.0655125	0.992077	0.990854	-278.232	608.463	657.651	576.061	0.131436	0	0.432619	0.201858	0.0491643	0.0557466	0.0532255	0.0532255	0.0603025	0.999833	0.995479	1.12144
b3	a1,a2,a3,a4,a5,b1,b2,b4,c1,c2,c3,d1,e1,e2	m8	26	49	1.82922	1	0.176219	105.661	15	1.11022e-15	0.990854	0.862803	0.862803	0.740316	0.982688	0.0655125	0.992077	0.990854	-278.232	608.463	657.651	576.061	0.131436	0	0.432619	0.201858	0.0491642	0.0557464	0.0532255	0.0532255	0.0603025	0.999833	0.995479	1.12144
a1+b3	a2,a3,a4,a5,b1,b2,b4,c1,c2,c3,d1,e1,e2	m18	26	49	1.82922	1	0.176219	105.661	15	1.11022e-15	0.990854	0.862803	0.862803	0.740316	0.982688	0.0655125	0.992077	0.990854	-278.232	608.463	657.651	576.061	0.131436	0	0.432619	0.201858	0.0491642	0.0557464	0.0532255	0.0532255	0.0603025	0.999833	0.995479	1.12144
a2+b2	a1,a3,a4,a5,b1,b3,b4,c1,c2,c3,d1,e1,e2	m21	25	49	3.89096	2	0.142919	105.661	15	1.11022e-15	0.979142	0.843569	0.843569	0.723812	0.963175	0.128423	0.981758	0.979142	-279.284	608.568	655.863	577.412	0.140348	0	0.349248	0.176205	0.00530878	0.00601488	0.0246367	0.0246367	0.0278342	0.999465	0.992784	1.12273
	a1,a2,a3,a4,a5,b1,b2,b3,b4,c1,c2,c3,d1,e1,e2	m	27	49	0	0	NA	105.661	15	1.11022e-15	1	1	1	1	1	0	1	1	-277.298	608.596	659.675	574.948	0	0	0	NA	3.80316e-06	4.31194e-06	1.27846e-07	1.27846e-07	1.39343e-07	0.999964	1	1.125
a1+d1	a2,a3,a4,a5,b1,b2,b3,b4,c1,c2,c3,e1,e2	m52	27	49	0	0	NA	105.661	15	1.11022e-15	1	1	1	1	1	0	1	1	-277.298	608.596	659.675	574.948	0	0	0	NA	2.03192e-06	2.30366e-06	1.79184e-07	1.79184e-07	1.9874e-07	0.999964	1	1.125
d1	a1,a2,a3,a4,a5,b1,b2,b3,b4,c1,c2,c3,e1,e2	m13	27	49	0	0	NA	105.661	15	1.11022e-15	1	1	1	1	1	0	1	1	-277.298	608.596	659.675	574.948	0	0	0	NA	7.94006e-06	9.00318e-06	1.97669e-07	1.97669e-07	2.21661e-07	0.999964	1	1.125
a1	a2,a3,a4,a5,b1,b2,b3,b4,c1,c2,c3,d1,e1,e2	m1	27	49	0	0	NA	105.661	15	1.11022e-15	1	1	1	1	1	0	1	1	-277.298	608.596	659.675	574.948	0	0	0	NA	6.35462e-06	7.20536e-06	1.72275e-07	1.72275e-07	1.91453e-07	0.999964	1	1.125
a5+e1	a1,a2,a3,a4,b1,b2,b3,b4,c1,c2,c3,d1,e2	m65	25	49	3.9521	2	0.138616	105.661	15	1.11022e-15	0.978468	0.83851	0.83851	0.719472	0.962596	0.128346	0.981168	0.978468	-279.315	608.63	655.926	577.475	0.142599	0	0.350955	0.171436	0.140718	0.159559	0.0470315	0.0470315	0.0533285	0.999566	0.994138	1.124
b1+e1	a1,a2,a3,a4,a5,b2,b3,b4,c1,c2,c3,d1,e2	m71	25	49	4.10008	2	0.12873	105.661	15	1.11022e-15	0.976836	0.826268	0.826268	0.708968	0.961196	0.128159	0.979741	0.976836	-279.391	608.781	656.077	577.626	0.147905	0	0.355025	0.16042	0.140676	0.159512	0.0480126	0.0480126	0.0544291	0.999584	0.99439	1.12709
b2+c3	a1,a2,a3,a4,a5,b1,b3,b4,c1,c2,d1,e1,e2	m75	25	49	4.18044	2	0.12366	105.661	15	1.11022e-15	0.975949	0.819621	0.819621	0.703264	0.960435	0.128058	0.978966	0.975949	-279.432	608.863	656.159	577.708	0.150708	0	0.3572	0.154735	0.254772	0.288885	0.0338983	0.0338983	0.0383297	0.999404	0.991957	1.12876
a3+b2	a1,a2,a4,a5,b1,b3,b4,c1,c2,c3,d1,e1,e2	m25	25	49	4.2476	2	0.119576	105.661	15	1.11022e-15	0.975209	0.814065	0.814065	0.698497	0.9598	0.127973	0.978318	0.975209	-279.466	608.932	656.227	577.776	0.153011	0	0.358999	0.150138	0.00349254	0.00395032	0.0219583	0.0219583	0.0247423	0.999413	0.99207	1.13016
a4+d1	a1,a2,a3,a5,b1,b2,b3,b4,c1,c2,c3,e1,e2	m55	26	49	2.29537	1	0.12976	105.661	15	1.11022e-15	0.985712	0.785678	0.785678	0.67414	0.978276	0.0652184	0.987623	0.985712	-278.47	608.939	658.126	576.537	0.164277	0	0.45609	0.152615	0.104149	0.118093	0.0521763	0.0521763	0.0591504	0.999669	0.991068	1.13115
a4	a1,a2,a3,a5,b1,b2,b3,b4,c1,c2,c3,d1,e1,e2	m4	26	49	2.29537	1	0.12976	105.661	15	1.11022e-15	0.985712	0.785678	0.785678	0.67414	0.978276	0.0652184	0.987623	0.985712	-278.47	608.939	658.126	576.537	0.164277	0	0.45609	0.152615	0.104148	0.118093	0.0521763	0.0521763	0.0591504	0.999669	0.991068	1.13115
c3+e1	a1,a2,a3,a4,a5,b1,b2,b3,b4,c1,c2,d1,e2	m98	25	49	4.42448	2	0.109455	105.661	15	1.11022e-15	0.973258	0.799432	0.799432	0.685942	0.958126	0.12775	0.976611	0.973258	-279.556	609.113	656.408	577.957	0.158918	0	0.363664	0.13867	0.271084	0.307381	0.0567354	0.0567354	0.0643318	0.99952	0.99352	1.13384
b2+d1	a1,a2,a3,a4,a5,b1,b3,b4,c1,c2,c3,e1,e2	m76	26	49	3.40262	1	0.0650928	105.661	15	1.11022e-15	0.973499	0.602481	0.602481	0.51695	0.967797	0.0645198	0.977044	0.973499	-279.035	610.069	659.257	577.667	0.223729	0	0.503662	0.0812642	0.0401182	0.0454896	0.040629	0.040629	0.0460449	0.99965	0.990543	1.15422
a3+e1	a1,a2,a4,a5,b1,b2,b3,b4,c1,c2,c3,d1,e2	m61	25	49	5.58752	2	0.0611907	105.661	15	1.11022e-15	0.960429	0.703218	0.703218	0.603387	0.947118	0.126282	0.965392	0.960429	-280.15	610.3	657.595	579.144	0.193313	0	0.392014	0.0821695	0.140529	0.159345	0.049752	0.049752	0.0564131	0.999384	0.991688	1.15807
b2	a1,a2,a3,a4,a5,b1,b3,b4,c1,c2,c3,d1,e1,e2	m7	26	49	3.71572	1	0.0539023	105.661	15	1.11022e-15	0.970045	0.550678	0.550678	0.472502	0.964833	0.0643222	0.974052	0.970045	-279.194	610.389	659.576	577.987	0.23786	0	0.515643	0.068397	0.00347353	0.00392871	0.022289	0.022289	0.0251196	0.999462	0.985481	1.16074
a1+b2	a2,a3,a4,a5,b1,b3,b4,c1,c2,c3,d1,e1,e2	m17	26	49	3.71572	1	0.0539023	105.661	15	1.11022e-15	0.970045	0.550678	0.550678	0.472502	0.964833	0.0643222	0.974052	0.970045	-279.194	610.389	659.576	577.987	0.23786	0	0.515643	0.068397	0.00347352	0.00392871	0.022289	0.022289	0.0251196	0.999462	0.985481	1.16074
b3+e1	a1,a2,a3,a4,a5,b1,b2,b4,c1,c2,c3,d1,e2	m83	25	49	5.76743	2	0.0559266	105.661	15	1.11022e-15	0.958445	0.688335	0.688335	0.590616	0.945416	0.126055	0.963656	0.958445	-280.242	610.483	657.779	579.328	0.198101	0	0.396096	0.07577	0.148558	0.168449	0.0708384	0.0708384	0.0802852	0.999417	0.992125	1.16182
a4+b2	a1,a2,a3,a5,b1,b3,b4,c1,c2,c3,d1,e1,e2	m29	25	49	5.88715	2	0.052677	105.661	15	1.11022e-15	0.957124	0.678431	0.678431	0.582118	0.944282	0.125904	0.962501	0.957124	-280.303	610.606	657.901	579.45	0.201224	0	0.398774	0.0717886	0.106267	0.120495	0.0546837	0.0546837	0.0618838	0.999113	0.988031	1.16432
a2+e1	a1,a3,a4,a5,b1,b2,b3,b4,c1,c2,c3,d1,e1	m59	25	49	5.88715	2	0.052677	105.661	15	1.11022e-15	0.957124	0.678431	0.678431	0.582118	0.944282	0.125904	0.962501	0.957124	-280.303	610.606	657.901	579.45	0.201224	0	0.398774	0.0717886	0.106267	0.120495	0.0546837	0.0546837	0.0618838	0.999113	0.988031	1.16432
b4+e1	a1,a2,a3,a4,a5,b1,b2,b3,c1,c2,c3,d1,e2	m89	25	49	5.88715	2	0.052677	105.661	15	1.11022e-15	0.957124	0.678431	0.678431	0.582118	0.944282	0.125904	0.962501	0.957124	-280.303	610.606	657.901	579.45	0.201224	0	0.398774	0.0717886	0.106267	0.120495	0.0546837	0.0546837	0.0618838	0.999113	0.988031	1.16432
e1+e2	a1,a2,a3,a4,a5,b1,b2,b3,b4,c1,c2,c3,d1	m102	26	49	3.94958	1	0.0468831	105.661	15	1.11022e-15	0.967466	0.511986	0.511986	0.439302	0.96262	0.0641747	0.971818	0.967466	-279.314	610.628	659.815	578.226	0.24789	0.0242661	0.524264	0.0602085	0.140525	0.15934	0.046898	0.046898	0.0531771	0.999566	0.988278	1.16562
a1+e1	a2,a3,a4,a5,b1,b2,b3,b4,c1,c2,c3,d1,e2	m57	26	49	3.94958	1	0.0468831	105.661	15	1.11022e-15	0.967466	0.511986	0.511986	0.439302	0.96262	0.0641747	0.971818	0.967466	-279.314	610.628	659.815	578.226	0.24789	0.0242661	0.524264	0.0602085	0.140525	0.15934	0.046898	0.046898	0.0531771	0.999566	0.988278	1.16562
e1	a1,a2,a3,a4,a5,b1,b2,b3,b4,c1,c2,c3,d1,e2	m14	26	49	3.94958	1	0.0468831	105.661	15	1.11022e-15	0.967466	0.511986	0.511986	0.439302	0.96262	0.0641747	0.971818	0.967466	-279.314	610.628	659.815	578.226	0.24789	0.0242661	0.524264	0.0602085	0.140525	0.15934	0.046898	0.046898	0.0531771	0.999566	0.988278	1.16562
d1+e1	a1,a2,a3,a4,a5,b1,b2,b3,b4,c1,c2,c3,e2	m100	26	49	3.94958	1	0.0468831	105.661	15	1.11022e-15	0.967466	0.511986	0.511986	0.439302	0.96262	0.0641747	0.971818	0.967466	-279.314	610.628	659.815	578.226	0.24789	0.0242661	0.524264	0.0602085	0.140525	0.15934	0.046898	0.046898	0.0531771	0.999566	0.988278	1.16562
a4+e1	a1,a2,a3,a5,b1,b2,b3,b4,c1,c2,c3,d1,e2	m63	25	49	6.25492	2	0.043829	105.661	15	1.11022e-15	0.953068	0.648007	0.648007	0.556013	0.940802	0.12544	0.958953	0.953068	-280.491	610.981	658.277	579.825	0.210528	0.0304376	0.406817	0.0608146	0.175789	0.199326	0.0705175	0.0705175	0.0799528	0.999265	0.990082	1.17198
b2+e1	a1,a2,a3,a4,a5,b1,b3,b4,c1,c2,c3,d1,e2	m77	25	49	7.68662	2	0.0214225	105.661	15	1.11022e-15	0.937276	0.529568	0.529568	0.454388	0.927252	0.123634	0.945142	0.937276	-281.221	612.443	659.738	581.287	0.243384	0.0798272	0.435899	0.0318397	0.140663	0.159497	0.0522889	0.0522889	0.0592349	0.999048	0.987146	1.2018
b4+c1	a1,a2,a3,a4,a5,b1,b2,b3,c2,c3,d1,e1,e2	m85	25	49	19.1913	2	6.80242e-05	105.661	15	1.11022e-15	0.810377	-0.422169	-0.422169	1	0.818369	0.109116	0.834158	0.810377	-287.093	624.187	671.482	593.031	0.423174	0.264036	0.604945	0.000165493	3.4419	3.90274	0.168713	0.168713	0.191294	0.998347	0.977681	1.44149
a5+c1	a1,a2,a3,a4,b1,b2,b3,b4,c2,c3,d1,e1,e5	m49	25	49	19.193	2	6.79655e-05	105.661	15	1.11022e-15	0.810358	-0.422312	-0.422312	1	0.818352	0.109114	0.834141	0.810358	-287.094	624.189	671.484	593.033	0.423195	0.264057	0.604966	0.000165362	3.44186	3.9027	0.168658	0.168658	0.191231	0.998346	0.977673	1.44152
c1+e2	a1,a2,a3,a4,a5,b1,b2,b3,b4,c2,c3,d1,e1	m93	25	49	19.2066	2	6.75049e-05	105.661	15	1.11022e-15	0.810208	-0.423437	-0.423437	1	0.818223	0.109096	0.83401	0.810208	-287.101	624.203	671.498	593.047	0.423362	0.264223	0.605127	0.000164328	3.44186	3.90271	0.1682	0.1682	0.190712	0.998344	0.977648	1.4418
b1+c1	a1,a2,a3,a4,a5,b2,b3,b4,c2,c3,d1,e1,e2	m67	25	49	19.4997	2	5.8304e-05	105.661	15	1.11022e-15	0.806976	-0.447681	-0.447681	1	0.81545	0.108727	0.831183	0.806976	-287.251	624.502	671.797	593.346	0.426952	0.267781	0.608594	0.000143562	3.54495	4.01959	0.176256	0.176256	0.199853	0.998305	0.977121	1.44791
a2+c1	a1,a3,a4,a5,b1,b2,b3,b4,c2,c3,d1,e1,e2	m40	25	49	20.5587	2	3.43344e-05	105.661	15	1.11022e-15	0.795295	-0.535291	-0.535291	1	0.805427	0.10739	0.820966	0.795295	-287.791	625.583	672.878	594.427	0.439682	0.280395	0.620901	8.80739e-05	3.67415	4.16609	0.17998	0.17998	0.204067	0.998251	0.976394	1.46997
b3+c1	a1,a2,a3,a4,a5,b1,b2,b4,c2,c3,d1,e1,e2	m79	25	49	20.8345	2	2.99122e-05	105.661	15	1.11022e-15	0.792253	-0.558104	-0.558104	1	0.802817	0.107042	0.818306	0.792253	-287.932	625.864	673.16	594.709	0.442936	0.28362	0.624052	7.75448e-05	3.54403	4.01855	0.178496	0.178496	0.202366	0.998193	0.975607	1.47572
a3+c1	a1,a2,a4,a5,b1,b2,b3,b4,c2,c3,d1,e1,e2	m43	25	49	20.8593	2	2.9544e-05	105.661	15	1.11022e-15	0.79198	-0.560153	-0.560153	1	0.802582	0.107011	0.818067	0.79198	-287.945	625.89	673.185	594.734	0.443228	0.283908	0.624334	7.66627e-05	3.44087	3.90158	0.168128	0.168128	0.190632	0.998187	0.975524	1.47623
c1	a1,a2,a3,a4,a5,b1,b2,b3,b4,c2,c3,d1,e1,e2	m10	26	49	19.1902	1	1.18321e-05	105.661	15	1.11022e-15	0.79936	-2.0096	-2.0096	1	0.818379	0.0545586	0.826198	0.79936	-287.093	626.186	675.373	593.784	0.615599	0.39488	0.869708	2.85276e-05	3.44183	3.90267	0.168735	0.168735	0.191318	0.998347	0.955366	1.48313
c1+d1	a1,a2,a3,a4,a5,b1,b2,b3,b4,c2,c3,e1,e2	m91	26	49	19.1902	1	1.18321e-05	105.661	15	1.11022e-15	0.79936	-2.0096	-2.0096	1	0.818379	0.0545586	0.826198	0.79936	-287.093	626.186	675.373	593.784	0.615599	0.39488	0.869708	2.85276e-05	3.44183	3.90266	0.168734	0.168734	0.191318	0.998347	0.955366	1.48313
a1+c1	a2,a3,a4,a5,b1,b2,b3,b4,c2,c3,d1,e1,e2	m37	26	49	19.1902	1	1.18321e-05	105.661	15	1.11022e-15	0.79936	-2.0096	-2.0096	1	0.818379	0.0545586	0.826198	0.79936	-287.093	626.186	675.373	593.784	0.615599	0.39488	0.869708	2.85276e-05	3.44183	3.90266	0.168735	0.168735	0.191318	0.998347	0.955366	1.48313
a4+c1	a1,a2,a3,a5,b1,b2,b3,b4,c2,c3,d1,e1,e2	m46	25	49	21.6154	2	2.02435e-05	105.661	15	1.11022e-15	0.78364	-0.622702	-0.622702	1	0.795427	0.106057	0.810773	0.78364	-288.331	626.662	673.957	595.506	0.452025	0.292623	0.632858	5.40613e-05	3.67779	4.17022	0.192227	0.192227	0.217963	0.998129	0.974741	1.49199
b2+c1	a1,a2,a3,a4,a5,b1,b3,b4,c2,c3,d1,e1,e2	m73	25	49	23.1447	2	9.42312e-06	105.661	15	1.11022e-15	0.766771	-0.749218	-0.749218	1	0.780953	0.104127	0.79602	0.766771	-289.111	628.223	675.518	597.067	0.469316	0.309748	0.649642	2.66488e-05	3.45394	3.9164	0.176212	0.176212	0.199805	0.997788	0.970133	1.52385
c1+e1	a1,a2,a3,a4,a5,b1,b2,b3,b4,c2,c3,d1,e2	m92	25	49	23.2845	2	8.78691e-06	105.661	15	1.11022e-15	0.765229	-0.760783	-0.760783	1	0.779629	0.103951	0.794671	0.765229	-289.183	628.365	675.661	597.21	0.470865	0.311282	0.651148	2.49787e-05	3.62608	4.11159	0.187484	0.187484	0.212579	0.998069	0.973931	1.52676
c2+d1	a1,a2,a3,a4,a5,b1,b2,b3,b4,c1,c3,e1,e2	m94	26	49	40.7577	1	1.72326e-10	105.661	15	1.11022e-15	0.561467	-5.57799	-5.57799	1	0.614259	0.0409506	0.620128	0.561467	-298.101	648.203	697.39	615.801	0.910102	0.684062	1.15889	7.89774e-10	3.53872	4.01253	0.271681	0.271681	0.308036	0.996506	0.905665	1.93245
b4+c2	a1,a2,a3,a4,a5,b1,b2,b3,c1,c2,d1,e1,e2	m86	25	49	56.5354	2	5.29021e-13	105.661	15	1.11022e-15	0.398467	-3.5115	-3.5115	1	0.464934	0.0619913	0.473905	0.398467	-306.155	662.309	709.605	631.153	0.753709	0.591792	0.929108	4.27691e-12	0.282956	0.320841	0.108587	0.108587	0.12288	0.99501	0.932637	2.21949
a5+c2	a1,a2,a3,a4,b1,b2,b3,b4,c2,c3,d1,e1,e6	m50	25	49	56.5372	2	5.28577e-13	105.661	15	1.11022e-15	0.398447	-3.51165	-3.51165	1	0.464917	0.061989	0.473887	0.398447	-306.155	662.311	709.606	631.155	0.753721	0.591804	0.92912	4.27325e-12	0.282954	0.320838	0.108596	0.108596	0.12289	0.99501	0.932629	2.21952
a3+c2	a1,a2,a4,a5,b1,b2,b3,b4,c1,c3,d1,e1,e2	m44	25	49	56.5418	2	5.27356e-13	105.661	15	1.11022e-15	0.398396	-3.51203	-3.51203	1	0.464873	0.0619831	0.473842	0.398396	-306.158	662.316	709.611	631.16	0.753753	0.591836	0.929152	4.26392e-12	0.282681	0.32053	0.108438	0.108438	0.122713	0.995038	0.93301	2.21962
c2+e2	a1,a2,a3,a4,a5,b1,b2,b3,b4,c1,c3,d1,e1	m96	25	49	56.8075	2	4.61742e-13	105.661	15	1.11022e-15	0.395465	-3.53401	-3.53401	1	0.462359	0.0616479	0.47128	0.395465	-306.293	662.587	709.882	631.431	0.755587	0.593658	0.930966	3.76066e-12	0.286038	0.324336	0.10995	0.10995	0.124441	0.995069	0.933434	2.22516
a2+c2	a1,a3,a4,a5,b1,b2,b3,b4,c1,c3,d1,e1,e2	m41	25	49	56.8592	2	4.49973e-13	105.661	15	1.11022e-15	0.394895	-3.53829	-3.53829	1	0.461869	0.0615826	0.47078	0.394895	-306.32	662.64	709.935	631.484	0.755943	0.594012	0.931319	3.66984e-12	0.284001	0.322026	0.108927	0.108927	0.123291	0.995042	0.933072	2.22623
b1+c2	a1,a2,a3,a4,a5,b2,b3,b4,c1,c3,d1,e1,e2	m68	25	49	57.9042	2	2.66898e-13	105.661	15	1.11022e-15	0.383368	-3.62474	-3.62474	1	0.451979	0.0602639	0.460699	0.383368	-306.853	663.706	711.002	632.551	0.763109	0.601133	0.93841	2.23899e-12	0.293248	0.332512	0.110018	0.110018	0.124655	0.995827	0.943662	2.248
a4+c2	a1,a2,a3,a5,b1,b2,b3,b4,c1,c3,d1,e1,e3	m47	25	49	58.3378	2	2.14828e-13	105.661	15	1.11022e-15	0.378586	-3.6606	-3.6606	1	0.447876	0.0597168	0.456517	0.378586	-307.074	664.149	711.445	632.993	0.766062	0.604068	0.941333	1.82387e-12	0.301231	0.341563	0.115458	0.115458	0.130648	0.994589	0.926955	2.25704
a1+c2	a2,a3,a4,a5,b1,b2,b3,b4,c1,c3,d1,e1,e2	m38	26	49	56.5353	1	5.51781e-14	105.661	15	1.11022e-15	0.387437	-8.18844	-8.18844	1	0.464935	0.0309956	0.469377	0.387437	-306.155	664.309	713.496	631.907	1.07563	0.84786	1.32269	3.69815e-13	0.282955	0.320839	0.10859	0.10859	0.122882	0.99501	0.865271	2.26115
c2	a1,a2,a3,a4,a5,b1,b2,b3,b4,c1,c3,d1,e1,e2	m11	26	49	56.5353	1	5.51781e-14	105.661	15	1.11022e-15	0.387437	-8.18844	-8.18844	1	0.464935	0.0309956	0.469377	0.387437	-306.155	664.309	713.496	631.907	1.07563	0.84786	1.32269	3.69815e-13	0.282955	0.32084	0.10859	0.10859	0.122883	0.99501	0.865271	2.26115
c2+e1	a1,a2,a3,a4,a5,b1,b2,b3,b4,c1,c3,d1,e2	m95	25	49	60.6112	2	6.89448e-14	105.661	15	1.11022e-15	0.35351	-3.84868	-3.84868	1	0.42636	0.056848	0.434586	0.35351	-308.235	666.47	713.765	635.314	0.781366	0.619277	0.956483	6.21947e-13	0.31686	0.359285	0.116737	0.116737	0.132161	0.994736	0.928938	2.3044
b3+c2	a1,a2,a3,a4,a5,b1,b2,b4,c1,c3,d1,e1,e2	m80	25	49	60.9839	2	5.71765e-14	105.661	15	1.11022e-15	0.349398	-3.87951	-3.87951	1	0.422832	0.0563776	0.43099	0.349398	-308.425	666.85	714.146	635.695	0.783847	0.621743	0.95894	5.2125e-13	0.400806	0.45447	0.135277	0.135277	0.153318	0.995757	0.942725	2.31217
b2+c2	a1,a2,a3,a4,a5,b1,b3,b4,c1,c3,d1,e1,e2	m74	25	49	64.5324	2	9.65894e-15	105.661	15	1.11022e-15	0.310259	-4.17306	-4.17306	1	0.389249	0.0518998	0.396759	0.310259	-310.236	670.473	717.768	639.317	0.80708	0.644839	0.981953	9.70335e-14	0.346606	0.393014	0.136381	0.136381	0.154616	0.996066	0.946889	2.38609

## Sheet: Alternative models Melide
Supplementary Table S1. Alternative models evaluation performed before nested analyses for data from Melide population. Models were ordered by lowest AIC values. The best model is highlighted in bold.
Deleted paths	Included paths	Model name	N par	N total	Chi-Square	df	p-value	baseline.chisq	baseline.df	baseline.pvalue	cfi	tli	nnfi	rfi	nfi	pnfi	ifi	rni	logl	AIC	BIC	BIC2	rmsea	rmsea.ci.lower	rmsea.ci.upper	rmsea.pvalue	rmr	rmr_nomean	srmr	srmr_bentler	srmr_bentler_nomean	GFI	AGFI	ECVI
a3+e1	a1,a2,a4,a5,b1,b2,b3,b4,c1,c2,c3,d1,e2	m61	25	50	0.0323557	2	0.983952	86.0425	15	5.39579e-12	1	1.20773	1.20773	0.99718	0.999624	0.133283	1.02341	1.0277	-301.7	653.4	701.201	622.73	0	0	0	0.985788	0.00476094	0.0053984	0.00324238	0.00324238	0.00367651	0.999994	0.99992	1.02107
b3+e1	a1,a2,a3,a4,a5,b1,b2,b4,c1,c2,c3,d1,e2	m83	25	50	0.0694447	2	0.965874	86.0425	15	5.39579e-12	1	1.20381	1.20381	0.993947	0.999193	0.133226	1.02297	1.02717	-301.719	653.438	701.238	622.768	0	0	0	0.969744	0.0465295	0.0527595	0.00976075	0.00976075	0.0110676	0.999992	0.999886	1.02183
a3+b3	a1,a2,a4,a5,b1,b2,b4,c1,c2,c3,d1,e1,e2	m26	25	50	0.0987845	2	0.951808	86.0425	15	5.39579e-12	1	1.20071	1.20071	0.991389	0.998852	0.13318	1.02262	1.02676	-301.734	653.468	701.268	622.798	0	0	0	0.957236	0.0468634	0.0531381	0.010263	0.010263	0.0116371	0.99999	0.99986	1.02242
b2+e1	a1,a2,a3,a4,a5,b1,b3,b4,c1,c2,c3,d1,e2	m77	25	50	0.158178	2	0.923958	86.0425	15	5.39579e-12	1	1.19444	1.19444	0.986212	0.998162	0.133088	1.02192	1.02593	-301.764	653.528	701.329	622.858	0	0	0.0943555	0.932403	0.00476167	0.00539923	0.00776657	0.00776657	0.00880647	0.999986	0.999811	1.02364
a3+b2	a1,a2,a4,a5,b1,b3,b4,c1,c2,c3,d1,e1,e2	m25	25	50	0.203092	2	0.90344	86.0425	15	5.39579e-12	1	1.1897	1.1897	0.982297	0.99764	0.133019	1.02138	1.02529	-301.787	653.574	701.375	622.904	0	0	0.118882	0.914049	0.000143076	0.000162232	0.00904626	0.00904626	0.0102575	0.999983	0.999771	1.02455
a3+b4	a1,a2,a4,a5,b1,b2,b3,c1,c2,c3,d1,e1,e2	m27	25	50	0.86963	2	0.647385	86.0425	15	5.39579e-12	1	1.11933	1.11933	0.924198	0.989893	0.131986	1.01345	1.01591	-302.127	654.254	702.055	623.584	0	0	0.221647	0.680265	0.0174261	0.0197593	0.0252137	0.0252137	0.0285897	0.999938	0.999165	1.03816
a2+b3	a1,a3,a4,a5,b1,b2,b4,c1,c2,c3,d1,e1,e2	m22	25	50	1.02845	2	0.597963	86.0425	15	5.39579e-12	1	1.10257	1.10257	0.910354	0.988047	0.13174	1.01156	1.01368	-302.208	654.416	702.217	623.746	0	0	0.232995	0.633966	0.0458423	0.0519803	0.0186585	0.0186585	0.0211567	0.999927	0.999017	1.0414
b1+e1	a1,a2,a3,a4,a5,b2,b3,b4,c1,c2,c3,d1,e2	m71	25	50	1.11145	2	0.573656	86.0425	15	5.39579e-12	1	1.0938	1.0938	0.903119	0.987083	0.131611	1.01057	1.01251	-302.251	654.501	702.302	623.831	0	0	0.238363	0.611028	0.023505	0.0266521	0.0190619	0.0190619	0.0216141	0.999922	0.99895	1.04309
a3+b1	a1,a2,a4,a5,b2,b3,b4,c1,c2,c3,d1,e1,e2	m24	25	50	1.11182	2	0.573549	86.0425	15	5.39579e-12	1	1.09377	1.09377	0.903087	0.987078	0.13161	1.01057	1.0125	-302.251	654.501	702.302	623.831	0	0	0.238386	0.610928	0.00851784	0.00965832	0.018638	0.018638	0.0211335	0.999922	0.998949	1.0431
a2+b2	a1,a3,a4,a5,b1,b3,b4,c1,c2,c3,d1,e1,e2	m21	25	50	1.11718	2	0.572014	86.0425	15	5.39579e-12	1	1.0932	1.0932	0.902619	0.987016	0.131602	1.0105	1.01243	-302.253	654.507	702.308	623.837	0	0	0.238722	0.609475	0.0119564	0.0135573	0.0177711	0.0177711	0.0201506	0.999922	0.998953	1.04321
c3+e1	a1,a2,a3,a4,a5,b1,b2,b3,b4,c1,c2,d1,e2	m98	25	50	1.13265	2	0.567609	86.0425	15	5.39579e-12	1	1.09157	1.09157	0.901272	0.986836	0.131578	1.01032	1.01221	-302.261	654.523	702.323	623.852	0	0	0.239683	0.605304	0.531323	0.602464	0.0393612	0.0393612	0.0446314	0.999922	0.998951	1.04352
a3+c3	a1,a2,a4,a5,b1,b2,b3,b4,c1,c2,d1,e1,e2	m45	25	50	1.16199	2	0.559343	86.0425	15	5.39579e-12	1	1.08847	1.08847	0.898714	0.986495	0.131533	1.00997	1.0118	-302.276	654.553	702.353	623.882	0	0	0.241479	0.597468	0.529932	0.600886	0.0390485	0.0390485	0.0442768	0.99992	0.998926	1.04412
b3+c3	a1,a2,a3,a4,a5,b1,b2,b4,c1,c2,d1,e1,e2	m81	25	50	1.19907	2	0.549066	86.0425	15	5.39579e-12	1	1.08455	1.08455	0.895481	0.986064	0.131475	1.00953	1.01127	-302.295	654.591	702.391	623.92	0	0	0.2437	0.587707	0.514992	0.583946	0.0389683	0.0389683	0.0441859	0.999917	0.998875	1.04488
a5+e1	a1,a2,a3,a4,b1,b2,b3,b4,c1,c2,c3,d1,e2	m65	25	50	1.28002	2	0.527288	86.0425	15	5.39579e-12	1	1.07601	1.07601	0.888426	0.985123	0.13135	1.00857	1.01013	-302.337	654.673	702.474	624.003	0	0	0.248372	0.56695	0.025791	0.0292442	0.0287295	0.0287295	0.0325762	0.999912	0.998807	1.04653
b2+c3	a1,a2,a3,a4,a5,b1,b3,b4,c1,c2,d1,e1,e2	m75	25	50	1.28781	2	0.525238	86.0425	15	5.39579e-12	1	1.07519	1.07519	0.887747	0.985033	0.131338	1.00847	1.01002	-302.341	654.681	702.482	624.011	0	0	0.24881	0.564991	0.529937	0.600892	0.0398834	0.0398834	0.0452236	0.999912	0.998814	1.04669
a5+b3	a1,a2,a3,a4,b1,b2,b4,c1,c2,c3,d1,e1,e2	m35	25	50	1.34645	2	0.510062	86.0425	15	5.39579e-12	1	1.069	1.069	0.882635	0.984351	0.131247	1.00778	1.0092	-302.37	654.741	702.541	624.071	0	0	0.252044	0.550459	0.0487737	0.0553042	0.0302074	0.0302074	0.034252	0.999906	0.998727	1.04789
a5+b2	a1,a2,a3,a4,b2,b3,b4,c1,c2,c3,d1,e1,e2	m34	25	50	1.43518	2	0.487927	86.0425	15	5.39579e-12	1	1.05963	1.05963	0.874901	0.98332	0.131109	1.00672	1.00795	-302.416	654.831	702.632	624.161	0	0	0.25675	0.529173	0.0211461	0.0239774	0.0297048	0.0297048	0.0336821	0.999901	0.998668	1.0497
a3+e2	a1,a2,a4,a5,b1,b2,b3,b4,c1,c2,c3,d1,e1	m62	25	50	1.67674	2	0.432414	86.0425	15	5.39579e-12	1	1.03413	1.03413	0.853845	0.980513	0.130735	1.00385	1.00455	-302.539	655.078	702.879	624.408	0	0	0.268599	0.475274	0.0054063	0.00613017	0.0255225	0.0255225	0.0289398	0.99989	0.998512	1.05463
a5+c3	a1,a2,a3,a4,b1,b2,b3,b4,c1,c2,d1,e1,e7	m51	25	50	1.74336	2	0.418249	86.0425	15	5.39579e-12	1	1.02709	1.02709	0.848038	0.979738	0.130632	1.00305	1.00361	-302.573	655.146	702.946	624.476	0	0	0.271659	0.461395	0.374854	0.425044	0.0356869	0.0356869	0.0404651	0.999881	0.998396	1.05599
b3+e2	a1,a2,a3,a4,a5,b1,b2,b4,c1,c2,c3,d1,e1	m84	25	50	1.74374	2	0.418169	86.0425	15	5.39579e-12	1	1.02705	1.02705	0.848005	0.979734	0.130631	1.00305	1.00361	-302.573	655.146	702.947	624.476	0	0	0.271676	0.461316	0.047184	0.0535016	0.0276711	0.0276711	0.0313761	0.999884	0.998429	1.05599
a2+b4	a1,a3,a4,a5,b1,b2,b3,c1,c2,c3,d1,e1,e2	m23	25	50	1.7993	2	0.406713	86.0425	15	5.39579e-12	1	1.02119	1.02119	0.843162	0.979088	0.130545	1.00239	1.00283	-302.601	655.203	703.004	624.533	0	0	0.274169	0.450051	0.0201893	0.0228925	0.0296736	0.0296736	0.0336467	0.999873	0.998283	1.05713
a2+b1	a1,a3,a4,a5,b2,b3,b4,c1,c2,c3,d1,e1,e2	m20	25	50	1.8744	2	0.391724	86.0425	15	5.39579e-12	1	1.01326	1.01326	0.836616	0.978215	0.130429	1.00149	1.00177	-302.64	655.28	703.08	624.609	0	0	0.277458	0.435256	0.0135617	0.0153775	0.0225485	0.0225485	0.0255676	0.999872	0.998266	1.05866
b4+c3	a1,a2,a3,a4,a5,b1,b2,b3,c1,c2,d1,e1,e2	m87	25	50	1.88306	2	0.390031	86.0425	15	5.39579e-12	1	1.01235	1.01235	0.835861	0.978115	0.130415	1.00139	1.00165	-302.644	655.288	703.089	624.618	0	0	0.277832	0.433581	0.518637	0.588079	0.0452681	0.0452681	0.0513292	0.999871	0.998257	1.05884
a3+d1	a1,a2,a4,a5,b1,b2,b3,b4,c1,c2,c3,e1,e2	m54	26	50	0.000223278	1	0.988078	86.0425	15	5.39579e-12	1	1.21109	1.21109	0.999961	0.999997	0.0666665	1.01176	1.01407	-301.684	655.367	705.08	623.47	0	0	0	0.988786	0.000167544	0.000189977	0.000280136	0.000280136	0.000317644	0.999996	0.999897	1.06123
e1	a1,a2,a3,a4,a5,b1,b2,b3,b4,c1,c2,c3,d1,e2	m14	26	50	0.00150794	1	0.969024	86.0425	15	5.39579e-12	1	1.21082	1.21082	0.999737	0.999982	0.0666655	1.01174	1.01405	-301.684	655.369	705.081	623.471	0	0	0	0.970864	0.00476043	0.00539782	0.000679444	0.000679444	0.000770417	0.999996	0.999895	1.06126
d1+e1	a1,a2,a3,a4,a5,b1,b2,b3,b4,c1,c2,c3,e2	m100	26	50	0.00150794	1	0.969024	86.0425	15	5.39579e-12	1	1.21082	1.21082	0.999737	0.999982	0.0666655	1.01174	1.01405	-301.684	655.369	705.081	623.471	0	0	0	0.970864	0.00476043	0.00539782	0.000679444	0.000679444	0.000770417	0.999996	0.999895	1.06126
e1+e2	a1,a2,a3,a4,a5,b1,b2,b3,b4,c1,c2,c3,d1	m102	26	50	0.00150794	1	0.969024	86.0425	15	5.39579e-12	1	1.21082	1.21082	0.999737	0.999982	0.0666655	1.01174	1.01405	-301.684	655.369	705.081	623.471	0	0	0	0.970864	0.00476043	0.00539782	0.000679444	0.000679444	0.000770417	0.999996	0.999895	1.06126
a1+e1	a2,a3,a4,a5,b1,b2,b3,b4,c1,c2,c3,d1,e2	m57	26	50	0.00150794	1	0.969024	86.0425	15	5.39579e-12	1	1.21082	1.21082	0.999737	0.999982	0.0666655	1.01174	1.01405	-301.684	655.369	705.081	623.471	0	0	0	0.970864	0.00476043	0.00539782	0.000679444	0.000679444	0.000770417	0.999996	0.999895	1.06126
a5+b4	a1,a2,a3,a4,b1,b2,b3,c1,c2,c3,d1,e1,e2	m36	25	50	1.98193	2	0.371219	86.0425	15	5.39579e-12	1	1.00191	1.00191	0.827243	0.976966	0.130262	1.00022	1.00025	-302.695	655.389	703.19	624.719	0	0	0.282021	0.414909	0.0356228	0.0403925	0.0360614	0.0360614	0.0408898	0.999864	0.998161	1.06086
b2+e2	a1,a2,a3,a4,a5,b1,b3,b4,c1,c2,c3,d1,e1,	m78	25	50	1.98656	2	0.37036	86.0425	15	5.39579e-12	1	1.00142	1.00142	0.826839	0.976912	0.130255	1.00016	1.00019	-302.697	655.394	703.195	624.724	0	0	0.282213	0.414055	0.00569021	0.00645209	0.0290829	0.0290829	0.0329769	0.99987	0.998247	1.06095
a3	a1,a2,a4,a5,b1,b2,b3,b4,c1,c2,c3,d1,e1,e2	m3	26	50	0.0308478	1	0.86058	86.0425	15	5.39579e-12	1	1.20463	1.20463	0.994622	0.999641	0.0666428	1.0114	1.01364	-301.699	655.398	705.111	623.501	0	0	0.20564	0.868781	7.10439e-05	8.05562e-05	0.00317056	0.00317056	0.00359508	0.999994	0.999843	1.06185
a4+b3	a1,a2,a3,a5,b1,b2,b4,c1,c2,c3,d1,e1,e2	m30	26	50	0.0679367	1	0.794365	86.0425	15	5.39579e-12	1	1.1968	1.1968	0.988156	0.99921	0.066614	1.01096	1.01312	-301.718	655.436	705.149	623.539	0	0	0.242969	0.806316	0.046863	0.0531377	0.00978181	0.00978181	0.0110915	0.999992	0.999775	1.06261
b3+d1	a1,a2,a3,a4,a5,b1,b2,b4,c1,c2,c3,e1,e2	m82	26	50	0.0679367	1	0.794365	86.0425	15	5.39579e-12	1	1.1968	1.1968	0.988156	0.99921	0.066614	1.01096	1.01312	-301.718	655.436	705.149	623.539	0	0	0.242969	0.806316	0.0468632	0.0531378	0.00978181	0.00978181	0.0110915	0.999992	0.999775	1.06261
b3	a1,a2,a3,a4,a5,b1,b2,b4,c1,c2,c3,d1,e1,e2	m8	26	50	0.0679367	1	0.794365	86.0425	15	5.39579e-12	1	1.1968	1.1968	0.988156	0.99921	0.066614	1.01096	1.01312	-301.718	655.436	705.149	623.539	0	0	0.242969	0.806316	0.0468626	0.0531372	0.00978182	0.00978182	0.0110915	0.999992	0.999775	1.06261
a1+b3	a2,a3,a4,a5,b1,b2,b4,c1,c2,c3,d1,e1,e2	m18	26	50	0.0679367	1	0.794365	86.0425	15	5.39579e-12	1	1.1968	1.1968	0.988156	0.99921	0.066614	1.01096	1.01312	-301.718	655.436	705.149	623.539	0	0	0.242969	0.806316	0.0468626	0.0531372	0.00978182	0.00978182	0.0110915	0.999992	0.999775	1.06261
a2+c3	a1,a3,a4,a5,b1,b2,b3,b4,c1,c2,d1,e1,e2	m42	25	50	2.09165	2	0.351401	86.0425	15	5.39579e-12	0.99871	0.990324	0.990324	0.817679	0.97569	0.130092	0.998909	0.99871	-302.751	655.501	703.302	624.831	0.0305817	0	0.286515	0.395121	0.528941	0.599763	0.0417712	0.0417712	0.0473641	0.999857	0.998064	1.06309
a1+b2	a2,a3,a4,a5,b1,b3,b4,c1,c2,c3,d1,e1,e2	m17	26	50	0.15667	1	0.692241	86.0425	15	5.39579e-12	1	1.17806	1.17806	0.972687	0.998179	0.0665453	1.00992	1.01187	-301.763	655.527	705.239	623.63	0	0	0.279454	0.709618	0.000107224	0.000121581	0.00773663	0.00773663	0.00877252	0.999986	0.999624	1.06442
b2	a1,a2,a3,a4,a5,b1,b3,b4,c1,c2,c3,d1,e1,e2	m7	26	50	0.15667	1	0.692241	86.0425	15	5.39579e-12	1	1.17806	1.17806	0.972687	0.998179	0.0665453	1.00992	1.01187	-301.763	655.527	705.239	623.63	0	0	0.279454	0.709618	0.000107224	0.000121581	0.00773663	0.00773663	0.00877251	0.999986	0.999624	1.06442
b1+c3	a1,a2,a3,a4,a5,b2,b3,b4,c1,c2,d1,e1,e2	m69	25	50	2.21211	2	0.330861	86.0425	15	5.39579e-12	0.997014	0.977607	0.977607	0.807178	0.97429	0.129905	0.997476	0.997014	-302.812	655.624	703.425	624.954	0.0465234	0	0.29128	0.374474	0.530431	0.601452	0.043115	0.043115	0.0488878	0.999846	0.997924	1.06555
b2+d1	a1,a2,a3,a4,a5,b1,b3,b4,c1,c2,c3,e1,e2	m76	26	50	0.318344	1	0.572605	86.0425	15	5.39579e-12	1	1.14393	1.14393	0.944502	0.9963	0.06642	1.00802	1.0096	-301.846	655.692	705.404	623.795	0	0	0.311484	0.595489	0.00606869	0.00688125	0.0114668	0.0114668	0.0130021	0.999976	0.999341	1.06772
a5+b1	a1,a2,a3,a4,b2,b3,b4,c1,c2,c3,d1,e1,e2	m33	25	50	2.35948	2	0.307358	86.0425	15	5.39579e-12	0.99494	0.962049	0.962049	0.794333	0.972578	0.129677	0.995723	0.99494	-302.887	655.775	703.575	625.104	0.0605657	0	0.296892	0.350667	0.0214186	0.0242864	0.0340445	0.0340445	0.0386028	0.999834	0.997759	1.06856
b4+e2	a1,a2,a3,a4,a5,b1,b2,b3,c1,c2,c3,d1,e1	m90	25	50	2.51458	2	0.284423	86.0425	15	5.39579e-12	0.992757	0.945675	0.945675	0.780813	0.970775	0.129437	0.993877	0.992757	-302.966	655.933	703.733	625.263	0.0724629	0	0.302569	0.327234	0.0183591	0.0208173	0.0368652	0.0368652	0.0418012	0.999832	0.99773	1.07173
a2+e2	a1,a3,a4,a5,b1,b2,b3,b4,c1,c2,c3,d1,e1	m60	25	50	2.63632	2	0.267628	86.0425	15	5.39579e-12	0.991043	0.932824	0.932824	0.770202	0.96936	0.129248	0.992429	0.991043	-303.029	656.057	703.858	625.387	0.0805794	0	0.306876	0.309938	0.0131107	0.0148661	0.0300184	0.0300184	0.0340377	0.999824	0.997619	1.07421
b1+e2	a1,a2,a3,a4,a5,b2,b3,b4,c1,c2,c3,d1,e1	m72	25	50	2.75678	2	0.251984	86.0425	15	5.39579e-12	0.989348	0.920106	0.920106	0.759702	0.96796	0.129061	0.990995	0.989348	-303.09	656.18	703.981	625.51	0.0878762	0	0.311022	0.293716	0.0100881	0.0114389	0.0313797	0.0313797	0.0355812	0.999814	0.997489	1.07667
b4	a1,a2,a3,a4,a5,b1,b2,b3,c1,c2,c3,d1,e1,e2	m9	26	50	0.838782	1	0.359745	86.0425	15	5.39579e-12	1	1.03404	1.03404	0.853773	0.990252	0.0660168	1.0019	1.00227	-302.111	656.223	705.935	624.326	0	0	0.365461	0.388531	0.0174259	0.0197591	0.0250214	0.0250214	0.0283716	0.99994	0.998384	1.07834
a1+b4	a2,a3,a4,a5,b1,b2,b3,c1,c2,c3,d1,e1,e2	m19	26	50	0.838782	1	0.359745	86.0425	15	5.39579e-12	1	1.03404	1.03404	0.853773	0.990252	0.0660168	1.0019	1.00227	-302.111	656.223	705.935	624.326	0	0	0.365461	0.388531	0.0174259	0.0197591	0.0250214	0.0250214	0.0283716	0.99994	0.998384	1.07834
b4+d1	a1,a2,a3,a4,a5,b1,b2,b3,c1,c2,c3,e1,e2	m88	26	50	0.838782	1	0.359745	86.0425	15	5.39579e-12	1	1.03404	1.03404	0.853773	0.990252	0.0660168	1.0019	1.00227	-302.111	656.223	705.935	624.326	0	0	0.365461	0.388531	0.0174259	0.0197591	0.0250214	0.0250214	0.0283716	0.99994	0.998384	1.07834
c3+e2	a1,a2,a3,a4,a5,b1,b2,b3,b4,c1,c2,d1,e1	m99	25	50	2.80694	2	0.245743	86.0425	15	5.39579e-12	0.988641	0.914811	0.914811	0.75533	0.967377	0.128984	0.990398	0.988641	-303.116	656.231	704.032	625.561	0.0907419	0	0.312716	0.287213	0.529883	0.600831	0.035005	0.035005	0.039692	0.999817	0.997527	1.07769
a2	a1,a3,a4,a5,b1,b2,b3,b4,c1,c2,c3,d1,e1,e2	m2	26	50	0.960515	1	0.327057	86.0425	15	5.39579e-12	1	1.00834	1.00834	0.832551	0.988837	0.0659224	1.00046	1.00056	-302.174	656.347	706.06	624.45	0	0	0.37477	0.356078	0.0119551	0.0135558	0.0159684	0.0159684	0.0181064	0.999933	0.998185	1.08083
a2+d1	a1,a3,a4,a5,b1,b2,b3,b4,c1,c2,c3,e1,e2	m53	26	50	0.960515	1	0.327057	86.0425	15	5.39579e-12	1	1.00834	1.00834	0.832551	0.988837	0.0659224	1.00046	1.00056	-302.174	656.347	706.06	624.45	0	0	0.37477	0.356078	0.0119551	0.0135558	0.0159684	0.0159684	0.0181064	0.999933	0.998185	1.08083
a5+e2	a1,a2,a3,a4,b1,b2,b3,b4,c1,c2,c3,d1,e1	m66	25	50	2.95431	2	0.228286	86.0425	15	5.39579e-12	0.986567	0.899253	0.899253	0.742484	0.965665	0.128755	0.988645	0.986567	-303.191	656.382	704.182	625.711	0.0986807	0	0.31759	0.268922	0.0218522	0.0247781	0.0385199	0.0385199	0.0436775	0.999805	0.997367	1.0807
b1	a1,a2,a3,a4,a5,b2,b3,b4,c1,c2,c3,d1,e1,e2	m6	26	50	1.08098	1	0.298479	86.0425	15	5.39579e-12	0.99886	0.982903	0.982903	0.811551	0.987437	0.0658291	0.999048	0.99886	-302.235	656.47	706.183	624.573	0.0406517	0	0.383372	0.327502	0.00851633	0.00965661	0.018378	0.018378	0.0208387	0.999924	0.997953	1.08329
b1+d1	a1,a2,a3,a4,a5,b2,b3,b4,c1,c2,c3,e1,e2	m70	26	50	1.08098	1	0.298479	86.0425	15	5.39579e-12	0.99886	0.982903	0.982903	0.811551	0.987437	0.0658291	0.999048	0.99886	-302.235	656.47	706.183	624.573	0.0406517	0	0.383372	0.327502	0.00851633	0.00965661	0.018378	0.018378	0.0208387	0.999924	0.997953	1.08329
a1+b1	a2,a3,a4,a5,b2,b3,b4,c1,c2,c3,d1,e1,e2	m16	26	50	1.08098	1	0.298479	86.0425	15	5.39579e-12	0.99886	0.982903	0.982903	0.811551	0.987437	0.0658291	0.999048	0.99886	-302.235	656.47	706.183	624.573	0.0406517	0	0.383372	0.327502	0.00851633	0.00965661	0.018378	0.018378	0.0208387	0.999924	0.997953	1.08329
c3+d1	a1,a2,a3,a4,a5,b1,b2,b3,b4,c1,c2,e1,e2	m97	26	50	1.13114	1	0.287533	86.0425	15	5.39579e-12	0.998154	0.972311	0.972311	0.802806	0.986854	0.0657902	0.998458	0.998154	-302.261	656.521	706.234	624.624	0.0517328	0	0.386802	0.3165	0.529934	0.600888	0.0390452	0.0390452	0.0442731	0.999922	0.997904	1.08431
a1+c3	a2,a3,a4,a5,b1,b2,b3,b4,c1,c2,d1,e1,e2	m39	26	50	1.13114	1	0.287533	86.0425	15	5.39579e-12	0.998154	0.972311	0.972311	0.802806	0.986854	0.0657902	0.998458	0.998154	-302.261	656.521	706.234	624.624	0.0517328	0	0.386802	0.3165	0.529934	0.600888	0.0390452	0.0390452	0.0442731	0.999922	0.997904	1.08431
c3	a1,a2,a3,a4,a5,b1,b2,b3,b4,c1,c2,d1,e1,e2	m12	26	50	1.13114	1	0.287533	86.0425	15	5.39579e-12	0.998154	0.972311	0.972311	0.802806	0.986854	0.0657902	0.998458	0.998154	-302.261	656.521	706.234	624.624	0.0517328	0	0.386802	0.3165	0.529934	0.600888	0.0390452	0.0390452	0.0442731	0.999922	0.997904	1.08431
a5	a1,a2,a3,a4,b1,b2,b3,b4,c1,c2,c3,d1,e1,e2	m5	26	50	1.27851	1	0.258176	86.0425	15	5.39579e-12	0.99608	0.941195	0.941195	0.777115	0.985141	0.0656761	0.996725	0.99608	-302.336	656.672	706.384	624.775	0.0753913	0	0.396444	0.286828	0.0211457	0.0239769	0.0286576	0.0286576	0.0324946	0.999912	0.997615	1.08732
a5+d1	a1,a2,a3,a4,b1,b2,b3,b4,c1,c2,c3,e1,e2	m56	26	50	1.27851	1	0.258176	86.0425	15	5.39579e-12	0.99608	0.941195	0.941195	0.777115	0.985141	0.0656761	0.996725	0.99608	-302.336	656.672	706.384	624.775	0.0753913	0	0.396444	0.286828	0.0211456	0.0239768	0.0286576	0.0286576	0.0324946	0.999912	0.997615	1.08732
d1+e2	a1,a2,a3,a4,a5,b1,b2,b3,b4,c1,c2,c3,e2	m101	26	50	1.64807	1	0.199222	86.0425	15	5.39579e-12	0.990878	0.863166	0.863166	0.712688	0.980846	0.0653897	0.992379	0.990878	-302.524	657.049	706.761	625.152	0.115004	0	0.418358	0.226364	0.0264738	0.0300185	0.0257973	0.0257973	0.0292514	0.999892	0.997081	1.09486
a1+e2	a2,a3,a4,a5,b1,b2,b3,b4,c1,c2,c3,d1,e1	m58	26	50	1.6758	1	0.195483	86.0425	15	5.39579e-12	0.990487	0.85731	0.85731	0.707853	0.980524	0.0653682	0.992053	0.990487	-302.538	657.077	706.79	625.18	0.117439	0	0.419896	0.222483	0.00538567	0.00610678	0.0254188	0.0254188	0.0288222	0.99989	0.997027	1.09542
e2	a1,a2,a3,a4,a5,b1,b2,b3,b4,c1,c2,c3,d1,e1	m15	26	50	1.6758	1	0.195483	86.0425	15	5.39579e-12	0.990487	0.85731	0.85731	0.707853	0.980524	0.0653682	0.992053	0.990487	-302.538	657.077	706.79	625.18	0.117439	0	0.419896	0.222483	0.00538567	0.00610678	0.0254188	0.0254188	0.0288222	0.99989	0.997027	1.09542
	a1,a2,a3,a4,a5,b1,b2,b3,b4,c1,c2,c3,d1,e1,e2	m	27	50	8.70415e-14	0	NA	86.0425	15	5.39579e-12	1	1	1	1	1	0	1	1	-301.683	657.367	708.992	624.243	0	0	0	NA	9.92954e-08	1.12547e-07	3.69844e-09	3.69844e-09	4.14156e-09	0.999996	1	1.10204
a1	a2,a3,a4,a5,b1,b2,b3,b4,c1,c2,c3,d1,e1,e2	m1	27	50	1.19682e-13	0	NA	86.0425	15	5.39579e-12	1	1	1	1	1	0	1	1	-301.683	657.367	708.992	624.243	0	0	0	NA	2.89131e-07	3.27817e-07	6.05376e-09	6.05376e-09	6.81511e-09	0.999996	1	1.10204
d1	a1,a2,a3,a4,a5,b1,b2,b3,b4,c1,c2,c3,e1,e2	m13	27	50	5.44009e-14	0	NA	86.0425	15	5.39579e-12	1	1	1	1	1	0	1	1	-301.683	657.367	708.992	624.243	0	0	0	NA	1.21583e-07	1.37812e-07	4.40809e-09	4.40809e-09	4.37797e-09	0.999996	1	1.10204
a1+d1	a2,a3,a4,a5,b1,b2,b3,b4,c1,c2,c3,e1,e2	m52	27	50	0	0	NA	86.0425	15	5.39579e-12	1	1	1	1	1	0	1	1	-301.683	657.367	708.992	624.243	0	0	0	NA	2.23032e-07	2.52879e-07	3.1079e-09	3.1079e-09	3.14984e-09	0.999996	1	1.10204
a4+e1	a1,a2,a3,a5,b1,b2,b3,b4,c1,c2,c3,d1,e2	m63	25	50	7.48021	2	0.0237516	86.0425	15	5.39579e-12	0.92286	0.421451	0.421451	0.347978	0.913064	0.121742	0.934792	0.92286	-305.5	661	708.8	630.33	0.236475	0.0736805	0.427469	0.0352023	0.558016	0.63273	0.107045	0.107045	0.121378	0.999512	0.993416	1.17307
a4+b2	a1,a2,a3,a5,b1,b3,b4,c1,c2,c3,d1,e1,e2	m29	25	50	7.63537	2	0.0219786	86.0425	15	5.39579e-12	0.920676	0.40507	0.40507	0.334453	0.91126	0.121501	0.932946	0.920676	-305.579	661.158	708.959	630.488	0.2398	0.0777106	0.430451	0.0328192	0.558671	0.633474	0.107431	0.107431	0.121815	0.999502	0.993272	1.17623
a2+e1	a1,a3,a4,a5,b1,b2,b3,b4,c1,c2,c3,d1,e1	m59	25	50	7.63537	2	0.0219786	86.0425	15	5.39579e-12	0.920676	0.40507	0.40507	0.334453	0.91126	0.121501	0.932946	0.920676	-305.579	661.158	708.959	630.488	0.2398	0.0777106	0.430451	0.0328192	0.558671	0.633474	0.107431	0.107431	0.121815	0.999502	0.993272	1.17623
b4+e1	a1,a2,a3,a4,a5,b1,b2,b3,c1,c2,c3,d1,e2	m89	25	50	7.63537	2	0.0219786	86.0425	15	5.39579e-12	0.920676	0.40507	0.40507	0.334453	0.91126	0.121501	0.932946	0.920676	-305.579	661.158	708.959	630.488	0.2398	0.0777106	0.430451	0.0328192	0.558671	0.633474	0.107431	0.107431	0.121815	0.999502	0.993272	1.17623
a4+b4	a1,a2,a3,a5,b1,b2,b3,c1,c2,c3,d1,e1,e1	m32	25	50	8.31749	2	0.0156272	86.0425	15	5.39579e-12	0.911075	0.333059	0.333059	0.274996	0.903333	0.120444	0.92483	0.911075	-305.927	661.854	709.655	631.184	0.253898	0.093928	0.443185	0.024109	0.551002	0.624778	0.1097	0.1097	0.124388	0.999432	0.992327	1.19015
a4+b1	a1,a2,a4,a5,b1,b2,b3,c1,c2,c3,d1,e1,e2	m28	25	50	8.55968	2	0.0138449	86.0425	15	5.39579e-12	0.907665	0.307491	0.307491	0.253885	0.900518	0.120069	0.921948	0.907665	-306.051	662.101	709.902	631.431	0.258719	0.099245	0.447571	0.0216059	0.533146	0.604531	0.108444	0.108444	0.122963	0.999414	0.992094	1.1951
a4+c3	a1,a2,a3,a5,b1,b2,b3,b4,c1,c2,d1,e1,e4	m48	25	50	8.60984	2	0.0135019	86.0425	15	5.39579e-12	0.906959	0.302195	0.302195	0.249513	0.899935	0.119991	0.921351	0.906959	-306.076	662.153	709.953	631.482	0.259706	0.100323	0.448471	0.0211207	0.616128	0.698623	0.109075	0.109075	0.12368	0.999434	0.992359	1.19612
a4+e2	a1,a2,a3,a5,b1,b2,b3,b4,c1,c2,c3,d1,e1	m64	25	50	9.15451	2	0.0102831	86.0425	15	5.39579e-12	0.899293	0.244695	0.244695	0.202036	0.893605	0.119147	0.91487	0.899293	-306.354	662.708	710.509	632.038	0.270195	0.111601	0.458069	0.0165026	0.558715	0.633523	0.111858	0.111858	0.126835	0.999399	0.99189	1.20723
a4	a1,a2,a3,a5,b1,b2,b3,b4,c1,c2,c3,d1,e1,e2	m4	26	50	7.4787	1	0.0062433	86.0425	15	5.39579e-12	0.908805	-0.367921	-0.367921	1	0.913081	0.0608721	0.923818	0.908805	-305.499	662.998	712.711	631.101	0.363619	0.155604	0.625653	0.00956473	0.558673	0.633475	0.107099	0.107099	0.121439	0.999512	0.986827	1.21385
a4+d1	a1,a2,a3,a5,b1,b2,b3,b4,c1,c2,c3,e1,e2	m55	26	50	7.4787	1	0.0062433	86.0425	15	5.39579e-12	0.908805	-0.367921	-0.367921	1	0.913081	0.0608721	0.923818	0.908805	-305.499	662.998	712.711	631.101	0.363619	0.155604	0.625653	0.00956473	0.558674	0.633477	0.107099	0.107099	0.121439	0.999512	0.986827	1.21385
c2+e1	a1,a2,a3,a4,a5,b1,b2,b3,b4,c1,c3,d1,e2	m95	25	50	18.5918	2	9.18002e-05	86.0425	15	5.39579e-12	0.766453	-0.751605	-0.751605	1	0.783923	0.104523	0.802579	0.766453	-311.169	672.338	720.139	641.668	0.411466	0.254023	0.591634	0.000221317	0.0959223	0.108766	0.0568801	0.0568801	0.064496	0.999041	0.98705	1.39983
b3+c2	a1,a2,a3,a4,a5,b1,b2,b4,c1,c3,d1,e1,e2	m80	25	50	18.6582	2	8.88012e-05	86.0425	15	5.39579e-12	0.765518	-0.758618	-0.758618	1	0.783151	0.10442	0.801788	0.765518	-311.203	672.406	720.207	641.736	0.412289	0.254839	0.592427	0.000214656	0.107551	0.121951	0.0581678	0.0581678	0.065956	0.999023	0.986804	1.40119
c2+e2	a1,a2,a3,a4,a5,b1,b2,b3,b4,c1,c3,d1,e1	m96	25	50	19.093	2	7.14505e-05	86.0425	15	5.39579e-12	0.759397	-0.804519	-0.804519	1	0.778098	0.103746	0.796615	0.759397	-311.425	672.85	720.65	642.179	0.417634	0.260139	0.597583	0.000175733	0.0942246	0.106841	0.0583695	0.0583695	0.0661847	0.999028	0.986874	1.41006
b4+c2	a1,a2,a3,a4,a5,b1,b2,b3,c1,c2,d1,e1,e2	m86	25	50	19.4291	2	6.03993e-05	86.0425	15	5.39579e-12	0.754667	-0.839996	-0.839996	1	0.774192	0.103226	0.792616	0.754667	-311.596	673.193	720.993	642.522	0.42172	0.264189	0.601527	0.000150544	0.0973762	0.110414	0.0620918	0.0620918	0.0704055	0.998954	0.985876	1.41692
b2+c2	a1,a2,a3,a4,a5,b1,b3,b4,c1,c3,d1,e1,e2	m74	25	50	19.4296	2	6.03838e-05	86.0425	15	5.39579e-12	0.75466	-0.840051	-0.840051	1	0.774186	0.103225	0.79261	0.75466	-311.597	673.193	720.994	642.523	0.421726	0.264195	0.601533	0.000150508	0.099159	0.112436	0.0628313	0.0628313	0.0712441	0.998971	0.986113	1.41693
a2+c2	a1,a3,a4,a5,b1,b2,b3,b4,c1,c3,d1,e1,e2	m41	25	50	19.5508	2	5.68327e-05	86.0425	15	5.39579e-12	0.752954	-0.852848	-0.852848	1	0.772778	0.103037	0.791168	0.752954	-311.658	673.317	721.117	642.647	0.42319	0.265646	0.602947	0.000142337	0.0965629	0.109492	0.0594356	0.0594356	0.0673936	0.999017	0.986732	1.4194
b1+c2	a1,a2,a3,a4,a5,b2,b3,b4,c1,c3,d1,e1,e2	m68	25	50	19.6713	2	5.35107e-05	86.0425	15	5.39579e-12	0.751258	-0.865565	-0.865565	1	0.771378	0.10285	0.789734	0.751258	-311.72	673.44	721.24	642.769	0.42464	0.267083	0.604348	0.000134655	0.09619	0.109069	0.0601619	0.0601619	0.0682172	0.998958	0.985934	1.42186
a5+c2	a1,a2,a3,a4,b1,b2,b3,b4,c2,c3,d1,e1,e6	m50	25	50	19.8688	2	4.84782e-05	86.0425	15	5.39579e-12	0.748478	-0.886418	-0.886418	1	0.769082	0.102544	0.787384	0.748478	-311.821	673.641	721.442	642.971	0.427007	0.269428	0.606635	0.000122943	0.0981132	0.11125	0.0637356	0.0637356	0.0722694	0.998937	0.985647	1.42589
a3+c2	a1,a2,a4,a5,b1,b2,b3,b4,c1,c3,d1,e1,e2	m44	25	50	20.3983	2	3.72028e-05	86.0425	15	5.39579e-12	0.741025	-0.942314	-0.942314	1	0.762928	0.101724	0.781084	0.741025	-312.091	674.182	721.982	643.511	0.433287	0.275651	0.612708	9.63239e-05	0.10852	0.12305	0.0718115	0.0718115	0.0814266	0.998933	0.98559	1.4367
a1+c2	a2,a3,a4,a5,b1,b2,b3,b4,c1,c3,d1,e1,e2	m38	26	50	18.5903	1	1.62044e-05	86.0425	15	5.39579e-12	0.752398	-2.71403	-2.71403	1	0.783941	0.0522627	0.793159	0.752398	-311.168	674.337	724.049	642.44	0.599154	0.380971	0.850928	3.8786e-05	0.0958041	0.108632	0.0568756	0.0568756	0.0644909	0.999041	0.97411	1.44062
c2	a1,a2,a3,a4,a5,b1,b2,b3,b4,c1,c3,d1,e1,e2	m11	26	50	18.5903	1	1.62044e-05	86.0425	15	5.39579e-12	0.752398	-2.71403	-2.71403	1	0.783941	0.0522627	0.793159	0.752398	-311.168	674.337	724.049	642.44	0.599154	0.380971	0.850928	3.8786e-05	0.0958041	0.108632	0.0568756	0.0568756	0.0644909	0.999041	0.97411	1.44062
a4+c2	a1,a2,a3,a5,b1,b2,b3,b4,c1,c3,d1,e1,e3	m47	25	50	26.069	2	2.18369e-06	86.0425	15	5.39579e-12	0.661203	-1.54098	-1.54098	1	0.697022	0.0929363	0.713609	0.661203	-314.984	679.968	727.769	649.298	0.495582	0.337351	0.67324	6.99773e-06	0.570249	0.646602	0.11988	0.11988	0.135931	0.998572	0.980716	1.55243
c2+d1	a1,a2,a3,a4,a5,b1,b2,b3,b4,c1,c3,e1,e2	m94	26	50	25.9794	1	3.45074e-07	86.0425	15	5.39579e-12	0.648388	-4.27419	-4.27419	1	0.698063	0.0465375	0.706271	0.648388	-314.938	681.877	731.589	649.98	0.713992	0.493164	0.963122	1.05788e-06	1.06777	1.21074	0.148736	0.148736	0.16865	0.998761	0.96654	1.59142
a3+c1	a1,a2,a4,a5,b1,b2,b3,b4,c2,c3,d1,e1,e2	m43	25	50	41.5655	2	9.42253e-10	86.0425	15	5.39579e-12	0.443073	-3.17695	-3.17695	1	0.516919	0.0689226	0.529221	0.443073	-322.89	695.781	743.581	665.11	0.635397	0.475928	0.810382	5.07089e-09	7.39666	8.38703	0.172434	0.172434	0.195522	0.998121	0.974639	1.86868
b3+c1	a1,a2,a3,a4,a5,b1,b2,b4,c2,c3,d1,e1,e2	m79	25	50	41.6026	2	9.2494e-10	86.0425	15	5.39579e-12	0.442551	-3.18087	-3.18087	1	0.516488	0.0688651	0.528779	0.442551	-322.909	695.819	743.619	665.148	0.635695	0.476223	0.810675	4.98345e-09	7.37041	8.35725	0.173059	0.173059	0.196231	0.998088	0.974194	1.86944
b1+c1	a1,a2,a3,a4,a5,b2,b3,b4,c2,c3,d1,e1,e2	m67	25	50	41.6847	2	8.87725e-10	86.0425	15	5.39579e-12	0.441395	-3.18954	-3.18954	1	0.515534	0.0687378	0.527802	0.441395	-322.951	695.902	743.703	665.232	0.636354	0.476877	0.811324	4.79513e-09	7.36619	8.35248	0.172946	0.172946	0.196103	0.998139	0.974876	1.87112
b2+c1	a1,a2,a3,a4,a5,b1,b3,b4,c2,c3,d1,e1,e2	m73	25	50	41.6913	2	8.84801e-10	86.0425	15	5.39579e-12	0.441302	-3.19023	-3.19023	1	0.515457	0.0687276	0.527723	0.441302	-322.955	695.909	743.71	665.239	0.636407	0.476929	0.811376	4.78031e-09	7.39669	8.38706	0.175402	0.175402	0.198887	0.998113	0.974529	1.87125
c1+e1	a1,a2,a3,a4,a5,b1,b2,b3,b4,c2,c3,d1,e2	m92	25	50	42.2261	2	6.7722e-10	86.0425	15	5.39579e-12	0.433775	-3.24669	-3.24669	1	0.509242	0.067899	0.521361	0.433775	-323.227	696.455	744.255	665.785	0.640679	0.481168	0.815586	3.71981e-09	7.57653	8.59098	0.177135	0.177135	0.200852	0.998095	0.974279	1.88216
b4+c1	a1,a2,a3,a4,a5,b1,b2,b3,c2,c3,d1,e1,e2	m85	25	50	42.3734	2	6.2911e-10	86.0425	15	5.39579e-12	0.431701	-3.26225	-3.26225	1	0.507529	0.0676706	0.519607	0.431701	-323.303	696.605	744.406	665.935	0.641852	0.482332	0.816741	3.47129e-09	7.39668	8.38705	0.175148	0.175148	0.1986	0.997993	0.972912	1.88517
a5+c1	a1,a2,a3,a4,b1,b2,b3,b4,c2,c3,d1,e1,e5	m49	25	50	42.8132	2	5.04942e-10	86.0425	15	5.39579e-12	0.425511	-3.30867	-3.30867	1	0.502419	0.0669892	0.514375	0.425511	-323.527	697.054	744.854	666.384	0.645338	0.485791	0.820177	2.82409e-09	7.39688	8.38727	0.176982	0.176982	0.200679	0.997999	0.972989	1.89415
c1+e2	a1,a2,a3,a4,a5,b1,b2,b3,b4,c2,c3,d1,e1	m93	25	50	43.2105	2	4.13971e-10	86.0425	15	5.39579e-12	0.419919	-3.35061	-3.35061	1	0.497801	0.0663735	0.509648	0.419919	-323.73	697.459	745.26	666.789	0.648471	0.4889	0.823266	2.34366e-09	7.39666	8.38703	0.17368	0.17368	0.196935	0.998017	0.973227	1.90225
a1+c1	a2,a3,a4,a5,b1,b2,b3,b4,c2,c3,d1,e1,e2	m37	26	50	41.5346	1	1.158e-10	86.0425	15	5.39579e-12	0.429431	-7.55853	-7.55853	1	0.517278	0.0344852	0.52336	0.429431	-322.875	697.749	747.462	665.852	0.909526	0.685698	1.15566	5.5351e-10	7.39667	8.38704	0.173648	0.173648	0.196898	0.998122	0.949297	1.90887
c1	a1,a2,a3,a4,a5,b1,b2,b3,b4,c2,c3,d1,e1,e2	m10	26	50	41.5346	1	1.158e-10	86.0425	15	5.39579e-12	0.429431	-7.55853	-7.55853	1	0.517278	0.0344852	0.52336	0.429431	-322.875	697.749	747.462	665.852	0.909526	0.685698	1.15566	5.5351e-10	7.39667	8.38704	0.173648	0.173648	0.196898	0.998122	0.949297	1.90887
c1+d1	a1,a2,a3,a4,a5,b1,b2,b3,b4,c2,c3,e1,e2	m91	26	50	41.5346	1	1.158e-10	86.0425	15	5.39579e-12	0.429431	-7.55853	-7.55853	1	0.517278	0.0344852	0.52336	0.429431	-322.875	697.749	747.462	665.852	0.909526	0.685698	1.15566	5.5351e-10	7.39667	8.38704	0.173648	0.173648	0.196898	0.998122	0.949297	1.90887
a2+c1	a1,a3,a4,a5,b1,b2,b3,b4,c2,c3,d1,e1,e2	m40	25	50	43.8801	2	2.96182e-10	86.0425	15	5.39579e-12	0.410493	-3.42131	-3.42131	1	0.490019	0.0653358	0.50168	0.410493	-324.071	698.143	745.943	667.472	0.653719	0.494107	0.82844	1.71141e-09	8.31798	9.4317	0.199118	0.199118	0.225778	0.998036	0.973492	1.91592
a4+c1	a1,a2,a3,a5,b1,b2,b3,b4,c2,c3,d1,e1,e2	m46	25	50	49.0134	2	2.2745e-11	86.0425	15	5.39579e-12	0.338237	-3.96323	-3.96323	1	0.430359	0.0573812	0.4406	0.338237	-326.69	703.381	751.181	672.71	0.692624	0.532727	0.866835	1.53143e-10	8.21377	9.31354	0.214343	0.214343	0.243042	0.99775	0.96962	2.02068

## Sheet: Nested model Barra
Supplementary Table S1. Results of nested analyses for data from Barra population. Models were ordered by higher number of path included. Models were compared agaist the baseline model (m36). The best model is highlighted in bold.
																																			Nested comparison with baseline model
Deleted paths	Included paths	Model name	N par	N total	Chi-Square	df1	p-value	baseline.chisq	baseline.df	baseline.pvalue	cfi	tli	nnfi	rfi	nfi	pnfi	ifi	rni	logl	AIC	BIC	BIC2	rmsea	rmsea.ci.lower	rmsea.ci.upper	rmsea.pvalue	rmr	rmr_nomean	srmr	srmr_bentler	srmr_bentler_nomean	GFI	AGFI	ECVI	Chi-Square	df	p-value
	a1,a2,a3,a4,b1,b2,b3,c1,c2,c3,d1,e1,e2	m36	25	49	0.00255714	2	0.998722	105.661	15	1.11022e-15	1	1.16524	1.16524	0.999818	0.999976	0.13333	1.01927	1.02203	-277.299	604.598	651.894	573.443	0	0	0	0.998867	0.000461495	0.000523286	0.00128007	0.00128007	0.00145145	0.999963	0.999507	1.04172
e2	a1,a2,a3,a4,b1,b2,b3,c1,c2,c3,d1,e1	m_nested1	24	49	0.0152205	3	0.999503	105.661	15	1.11022e-15	1	1.16461	1.16461	0.99928	0.999856	0.199971	1.02907	1.03292	-277.306	602.611	648.015	572.702	0	0	0	0.999585	0.000572034	0.000648609	0.00181731	0.00181731	0.00206012	0.999961	0.999649	1.00032	-0.0126633	1	0.909224
e2+a2	a1,a3,a4,b1,b2,b3,c1,c2,c3,d1,e1	m_nested2	23	49	0.14904	4	0.997358	105.661	15	1.11022e-15	1	1.15929	1.15929	0.99471	0.998589	0.266291	1.03788	1.04248	-277.374	600.748	644.26	572.085	0	0	0	0.997909	0.00434358	0.00492507	0.00833545	0.00833545	0.00944708	0.999958	0.999715	0.961438	-0.146482	2	0.929601
a2+e2+b1	a1,a3,a4,b2,b3,c1,c2,c3,d1,e1	m_nested3	22	49	0.242639	5	0.998585	105.661	15	1.11022e-15	1	1.15742	1.15742	0.993111	0.997704	0.332568	1.04726	1.05247	-277.422	598.844	640.464	571.427	0	0	0	0.998941	0.00475371	0.00538907	0.0105725	0.0105725	0.0119375	0.999974	0.999862	0.921722	-0.240082	3	0.970887
a2+e2+b1+a3	a1,a4,b2,b3,c1,c2,c3,d1,e1	m_nested4	21	49	1.90633	6	0.928109	105.661	15	1.11022e-15	1	1.11288	1.11288	0.954895	0.981958	0.392783	1.04108	1.04515	-278.271	598.542	638.27	572.371	0	0	0.0570009	0.945624	0.00437374	0.00495857	0.0213465	0.0213465	0.0241887	0.999789	0.999051	0.914715	-1.90377	4	0.75341
a2+e2+b1+a3+c3	a1,a4,b2,b3,c1,c2,d1,e1	m_nested5	21	49	2.39613	6	0.879906	105.661	15	1.11022e-15	1	1.09938	1.09938	0.943306	0.977322	0.390929	1.03616	1.03975	-278.521	599.042	638.77	572.871	0	0	0.0914121	0.907418	0.26953	0.305619	0.0347165	0.0347165	0.039355	0.999737	0.998814	0.924919	-2.39358	4	0.663712
a2+e2+b1+a3+c3+b2	a1,a4,b3,c1,c2,d1,e1	m_nested6	20	49	5.13775	7	0.643157	105.661	15	1.11022e-15	1	1.04402	1.04402	0.895803	0.951375	0.443975	1.01888	1.02054	-279.92	599.841	637.677	574.916	0	0	0.145521	0.711834	0.269533	0.305622	0.041388	0.041388	0.0469157	0.999397	0.997675	0.94037	-5.13519	5	0.399628
a2+e2+b1+a3+c3+b2+b3	a1,a4,c1,c2,d1,e1	m_nested7	20	49	2.81867	7	0.901255	105.661	15	1.11022e-15	1	1.09883	1.09883	0.942836	0.973323	0.454218	1.04238	1.04612	-278.737	597.473	635.31	572.549	0	0	0.0753597	0.926708	0.272827	0.309357	0.0575353	0.0575353	0.0651839	0.999724	0.998935	0.892056	-2.81611	5	0.728328
a2+e2+b1+a3+c3+b2+b3+a4	a1,c1,c2,d1,e1	m_nested8	21	49	2.32675	6	0.887331	105.661	15	1.11022e-15	1	1.10129	1.10129	0.944948	0.977979	0.391192	1.03686	1.04052	-278.486	598.971	638.699	572.8	0	0	0.0876277	0.913372	0.0439416	0.0498244	0.0508094	0.0508094	0.0575502	0.999779	0.999006	0.923474	-2.32419	4	0.676403
1the number of degrees of freedom may not coincide with the increasing number of deleted path due to the inclusion of new covariances specified by the analysis.

## Sheet: Nested modelsMelide
Supplementary Table S1. Results of nested analyses for data from Melide population. Models were ordered by higher number of path included. Models were compared agaist the baseline model (m61). The best model is highlighted in bold.
																																			Nested comparison with baseline model
Deleted paths	Included paths	Model name	N par	N total	Chi-Square	df1	p-value	baseline.chisq	baseline.df	baseline.pvalue	cfi	tli	nnfi	rfi	nfi	pnfi	ifi	rni	logl	AIC	BIC	BIC2	rmsea	rmsea.ci.lower	rmsea.ci.upper	rmsea.pvalue	rmr	rmr_nomean	srmr	srmr_bentler	srmr_bentler_nomean	GFI	AGFI	ECVI	Chi-Square	df	p-value
	a1,a2,a4,a5,b1,b2,b3,b4,c1,c2,c3,d1,e2	m61	25	50	0.0323557	2	0.983952	86.0425	15	5.39579e-12	1	1.20773	1.20773	0.99718	0.999624	0.133283	1.02341	1.0277	-301.7	653.4	701.201	622.73	0	0	0	0.985788	0.00476094	0.0053984	0.00324238	0.00324238	0.00367651	0.999994	0.99992	0.0740736
b3	a1,a2,a4,a5,b1,b2,b4,c1,c2,c3,d1,e2	m_nested1	24	50	0.100292	3	0.991802	86.0425	15	5.39579e-12	1	1.20408	1.20408	0.994172	0.998834	0.199767	1.03492	1.04082	-301.735	651.469	697.358	622.026	0	0	0	0.993153	0.0465298	0.0527598	0.0102424	0.0102424	0.0116138	0.99999	0.999906	0.11111	-0.0679367	1	0.794271
b3+b2	a1,a2,a4,a5,b1,b4,c1,c2,c3,d1,e2	m_nested2	23	50	0.272537	4	0.991517	86.0425	15	5.39579e-12	1	1.19676	1.19676	0.988122	0.996833	0.265822	1.04543	1.05247	-301.823	649.645	693.622	621.428	0	0	0	0.993287	0.0465239	0.0527532	0.015675	0.015675	0.0177738	0.999978	0.999852	0.148145	-0.240181	2	0.88692
b3+b2+a1	a2,a4,a5,b1,b4,c1,c2,c3,d1,e2	m_nested3	23	50	0.272537	4	0.991517	86.0425	15	5.39579e-12	1	1.19676	1.19676	0.988122	0.996833	0.265822	1.04543	1.05247	-301.823	649.645	693.622	621.428	0	0	0	0.993287	0.0465237	0.0527529	0.015675	0.015675	0.0177738	0.999978	0.999852	0.148145	-0.240181	2	0.88692
b3+b2+a1+a2	a4,a5,b1,b4,c1,c2,c3,d1,e2	m_nested4	22	50	1.27055	5	0.937933	86.0425	15	5.39579e-12	1	1.15749	1.15749	0.955701	0.985234	0.328411	1.04602	1.0525	-302.332	648.663	690.728	621.674	0	0	0.0461955	0.951822	0.0494991	0.0561267	0.0223764	0.0223764	0.0253725	0.999911	0.999517	0.185169	-1.23819	3	0.743428
b3+b2+a1+a2+b1	a4,a5,b4,c1,c2,c3,d1,e2	m_nested5	21	50	2.24238	6	0.896113	86.0425	15	5.39579e-12	1	1.13223	1.13223	0.934847	0.973939	0.389576	1.04695	1.05289	-302.828	647.655	687.808	621.892	0	0	0.0818366	0.920825	0.0415959	0.0471653	0.0266537	0.0266537	0.0302225	0.999846	0.999308	0.222188	-2.21002	4	0.697199
b3+b2+a1+a2+b1+b4	a4,a5,c1,c2,c3,d1,e2	m_nested6	17	50	0.936794	3	0.816541	83.7758	10	9.09273e-14	1	1.09322	1.09322	0.962726	0.988818	0.296645	1.02554	1.02797	-346.834	727.669	760.173	706.813	0	0	0.146067	0.842307	0.0480817	0.05552	0.0189186	0.0189186	0.0218454	0.999761	0.998406	0.149964	-0.904438	1	0.341711
b3+b2+a1+a2+b1+b4+e2	a4,a5,c1,c2,c3,d1	m_nested7	17	50	0.890466	3	0.827728	83.7758	10	9.09273e-14	1	1.09531	1.09531	0.96457	0.989371	0.296811	1.02612	1.02859	-346.811	727.622	760.126	706.766	0	0	0.141852	0.852146	0.0480794	0.0555173	0.0191528	0.0191528	0.0221157	0.999773	0.998485	0.149966	-0.85811	1	0.354299
b3+b2+a1+a2+b1+b4+e2+c3	a4,a5,c1,c2,d1	m_nested8	16	50	1.94153	4	0.746513	83.7758	10	9.09273e-14	1	1.06975	1.06975	0.942062	0.976825	0.39073	1.0258	1.0279	-347.347	726.694	757.287	707.065	0	0	0.151352	0.7868	0.612503	0.707258	0.0502531	0.0502531	0.0580273	0.9995	0.9975	0.1999	-1.90917	2	0.385005
1the number of degrees of freedom may not coincide with the increasing number of deleted path due to the inclusion of new covariances specified by the analysis.

## Sheet: Description of parameters
N par	Number of free parameters
N total	Number of observations
Chi-Square	Chi-Square test
df	Degree of freedom
AIC	Akaike information criterion
BIC	Bayesian information criterion
BIC2	Sample-size adjusted BIC
GFI	Goodness of fit index
AGFI	Adjusted goodness of fit index
ECVI	Expected cross validation index
