# Supplementary material for: Indirect Selection on Flower Color in Silene littorea
Source: Front Plant Sci. 2020 Dec 23;11:588383. doi: 10.3389/fpls.2020.588383 (PMC7785944; doi:10.3389/fpls.2020.588383)
Supplement: Supplementary file 3 [file Table_2.xlsx]

## Sheet: Barra
Supplementary Table S2. Output of the best-fit model of path analysis using maximum likelihood estimation from Barra populations.
> summary(fit_Modadjt_7, fit.measures=TRUE,ci=TRUE, rsquare=TRUE,standardized = TRUE)
lavaan 0.6-6 ended normally after 81 iterations
Estimator		ML
Optimization method		NLMINB
Number of free parameters		20
Number of observations		49
Number of missing patterns		2
Model Test User Model:
Test statistic		2.819
Degrees of freedom		7
P-value (Chi-square)		0.901
Model Test Baseline Model:
Test statistic		105.661
Degrees of freedom		15
P-value		0
User Model versus Baseline Model:
Comparative Fit Index (CFI)		1
Tucker-Lewis Index (TLI)		1.099
Loglikelihood and Information Criteria:
Loglikelihood user model (H0)		-278.737
Loglikelihood unrestricted model (H1)		-277.298
Akaike (AIC)		597.473
Bayesian (BIC)		635.31
Sample-size adjusted Bayesian (BIC)		572.549
Root Mean Square Error of Approximation:
RMSEA		0
90 Percent confidence interval - lower		0
90 Percent confidence interval - upper		0.075
P-value RMSEA <= 0.05		0.927
Standardized Root Mean Square Residual:
SRMR		0.058
Parameter Estimates:
Standard errors Bootstrap
Number of requested bootstrap draws	1000
Number of successful bootstrap draws	1000
Regressions:
	Estimate	Std.Err	z-value	P(>|z|)	ci.lower	ci.upper	Std.lv	Std.all
Calyx colour ~
Corolla colour (a1)	0.2	0.062	3.236	0.001	0.077	0.328	0.2	0.36
Flowers number ~
Corolla colour (a4)	18.549	8.003	2.318	0.02	3.426	34.283	18.549	0.298
Ovaries predated number ~
Flowers number (c1)	0.163	0.059	2.752	0.006	0.058	0.288	0.163	0.584
Corolla area predated (%)(e1)	0.697	0.783	0.89	0.374	0.355	3.534	0.697	0.228
Seeds number ~
Ovaries predated number (d1)	-0.035	0.007	-4.731	0	-0.049	-0.019	-0.035	-0.451
Flowers number (c2)	0.023	0.002	9.949	0	0.018	0.027	0.023	1.033
Covariances:
	Estimate	Std.Err	z-value	P(>|z|)	ci.lower	ci.upper	Std.lv	Std.all
Calyx colour ~~
Seeds number	0.004	0.002	1.933	0.053	0	0.007	0.004	0.295
Corolla colour ~~
Corolla area predated (%)	0.007	0.033	0.22	0.826	-0.061	0.073	0.007	0.038
Intercepts:
	Estimate	Std.Err	z-value	P(>|z|)	ci.lower	ci.upper	Std.lv	Std.all
Calyx colour	1.09	0.077	14.169	0	0.94	1.241	1.09	10.839
Flowers number	-6.551	9.974	-0.657	0.511	-25.805	12.357	-6.551	-0.581
Ovaries predated number	-0.457	0.799	-0.572	0.567	-2.123	0.924	-0.457	-0.146
Seeds number	-0.024	0.031	-0.75	0.453	-0.082	0.041	-0.024	-0.096
Corolla colour	1.292	0.027	48.207	0	1.239	1.342	1.292	7.131
Corolla area predated (%)	0.487	0.15	3.248	0.001	0.241	0.814	0.487	0.473
Variances:
	Estimate	Std.Err	z-value	P(>|z|)	ci.lower	ci.upper	Std.lv	Std.all
Calyx colour	0.009	0.002	4.25	0	0.005	0.013	0.009	0.87
Flowers number	116.015	25.839	4.49	0	67.937	164.406	116.015	0.911
Ovaries predated number	5.953	1.697	3.508	0	2.531	8.877	5.953	0.603
Seeds number	0.017	0.003	5.673	0	0.01	0.022	0.017	0.277
Corolla colour	0.033	0.005	6.891	0	0.023	0.041	0.033	1
Corolla area predated (%)	1.061	0.587	1.808	0.071	0.155	2.35	1.061	1
R-Square:
Estimate
Calyx colour	0.13
Flowers number	0.089
Ovaries predated number	0.397
Seeds number	0.723
Indirects effects:
	Defined Parameters	Estimate	Std.Err	z-value	P(>|z|)	ci.lower	ci.upper	Std.lv	Std.all
Corolla colour	a4*c1*d1	-0.107	0.063	-1.686	0.092	-0.265	-0.016	-0.107	-0.079
	a4*c2	0.418	0.183	2.284	0.022	0.091	0.79	0.418	0.307
Corolla area predated (%)	e1*d1	-0.025	0.029	-0.839	0.402	-0.132	-0.007	-0.025	-0.103
	total	0.287	0.151	1.902	0.057	0.029	0.594	0.287	0.126
Corolla colour (a4)
Flowers number (c1)
Flowers number (c2)
Ovaries predated number (d1)
Corolla area predated (%) (e1)

## Sheet: Melide
Supplementary Table S2. Output of the best-fit model of path analysis using maximum likelihood estimation from Melide population.
> summary(fit_Modadjt_5, fit.measures=TRUE,ci=TRUE, rsquare=TRUE,standardized = TRUE)
lavaan 0.6-6 ended normally after 96 iterations
Estimator		ML
Optimization method		NLMINB
Number of free parameters		21
Number of observations		50
Number of missing patterns		1
Model Test User Model:
Test statistic		2.242
Degrees of freedom		6
P-value (Chi-square)		0.896
Model Test Baseline Model:
Test statistic		86.043
Degrees of freedom		15
P-value		0
User Model versus Baseline Model:
Comparative Fit Index (CFI)		1
Tucker-Lewis Index (TLI)		1.132
Loglikelihood and Information Criteria:
Loglikelihood user model (H0)	-3	2.828
Loglikelihood unrestricted model (H1)	-3	1.683
Akaike (AIC)	6	47.655
Bayesian (BIC)	6	87.808
Sample-size adjusted Bayesian (BIC)	6	21.892
Root Mean Square Error of Approximation:
RMSEA		0
90 Percent confidence interval - lower		0
90 Percent confidence interval - upper		0.082
P-value RMSEA <= 0.05		0.921
Standardized Root Mean Square Residual:
SRMR		0.027
Parameter Estimates:
Standard errors Bootstrap
Number of requested bootstrap draws		1000
Number of successful bootstrap draws		1000
Regressions:
	Estimate	Std.Err	z-value	P(>|z|)	ci.lower	ci.upper	Std.lv	Std.all
corolla_pred_perc ~
Corolla colour(a5)	-1.621	1.66	-0.976	0.329	-4.933	1.546	-1.621	-0.171
Flowers number (c3)	-0.02	0.018	-1.098	0.272	-0.059	0.011	-0.02	-0.161
Calyx colour(b4)	-1.964	2.194	-0.895	0.371	-6.837	1.934	-1.964	-0.128
Flowers numbers ~
Corolla colour(a4)	-28.185	9.711	-2.902	0.004	-47.318	-9.251	-28.185	-0.375
Ovaries predated number ~
Flowers number (c1)	0.288	0.058	4.988	0	0.184	0.405	0.288	0.762
Seeds number~
Ovaries predated number (d1)	-0.006	0.006	-1.022	0.307	-0.018	0.003	-0.006	-0.194
Flowers number (c2)	0.009	0.003	3.252	0.001	0.004	0.015	0.009	0.821
Corolla area predated (%)(e2)	0.012	0.011	1.106	0.269	-0.005	0.037	0.012	0.141
Covariances:
	Estimate	Std.Err	z-value	P(>|z|)	ci.lower	ci.upper	Std.lv	Std.all
Corolla colour ~~
Calyx Colour	-0.001	0.002	-0.442	0.659	-0.005	0.003	-0.001	-0.05
Intercepts:
	Estimate	Std.Err	z-value	P(>|z|)	ci.lower	ci.upper	Std.lv	Std.all
Corolla area predated (%)	6.177	4.666	1.324	0.186	-1.34	16.775	6.177	3.984
Flowers numbers	52.383	12.958	4.042	0	27.405	78.4	52.383	4.253
Ovaries predated number	-1.267	0.708	-1.789	0.074	-2.64	0.089	-1.267	-0.272
Seeds number	-0.029	0.029	-0.995	0.32	-0.086	0.022	-0.029	-0.21
Corolla colour	1.251	0.023	53.687	0	1.209	1.297	1.251	7.636
Calyx Colour	1.425	0.015	98.271	0	1.397	1.454	1.425	14.064
Variances:
	Estimate	Std.Err	z-value	P(>|z|)	ci.lower	ci.upper	Std.lv	Std.all
Corolla area predated (%)	2.284	0.538	4.245	0	1.056	3.112	2.284	0.95
Flowers numbers	130.38	26.644	4.893	0	71.696	177.589	130.38	0.859
Ovaries predated number	9.059	3.316	2.732	0.006	3.282	15.232	9.059	0.419
Seeds number	0.01	0.003	3.523	0	0.003	0.014	0.01	0.53
Corolla colour	0.027	0.004	7.531	0	0.019	0.034	0.027	1
Calyx Colour	0.01	0.002	4.976	0	0.006	0.015	0.01	1
R-Square:
Estimate
Corolla area predated (%)	0.05
Flowers numbers	0.141
Ovaries predated number	0.581
Seeds number	0.47
Indirects effects:
	Defined Parameters	Estimate	Std.Err	z-value	P(>|z|)	ci.lower	ci.upper	Std.lv	Std.all
Corolla colour	a4*c1*d1	0.046	0.058	0.791	0.429	-0.022	0.185	0.046	0.055
	a4*c2	-0.257	0.139	-1.85	0.064	-0.58	-0.062	-0.257	-0.308
	a5*e2	-0.02	0.027	-0.736	0.462	-0.077	0.035	-0.02	-0.024
Calyx colour	b4*e2	-0.024	0.037	-0.659	0.51	-0.108	0.046	-0.024	-0.018
	total	-0.23	0.099	-2.32	0.02	-0.447	-0.063	-0.23	-0.276
Corolla colour(a4)
Corolla colour(a5)
Calyx colour(b4)
Flowers number (c1)
Flowers number (c2)
Ovaries predated number (d1)
Corolla area predated (%)(e2)
